# Supplementary material for: Rapid functional and evolutionary changes follow gene duplication in yeast
Source: Proc Biol Sci. 2017 Aug 23;284(1861):20171393. doi: 10.1098/rspb.2017.1393 (PMC5577496; doi:10.1098/rspb.2017.1393)
Supplement: Table S3 [file rspb20171393supp14.xls]

## Sheet: Sheet1
Substitutions identified in IFA38 duplicate strains
Chr	Position	Ref	Strain
chrII	558732	T	C
chrII	558753	T	C
chrII	559035	A	G
chrII	559087	T	C
chrII	559710	A	G
	CAI	CBI	Fop	Nc	GC
IFA38 (ref)	0.239	0.062	0.451	43.71	0.38
IFA38 (with subs)	0.243	0.072	0.457	45.47	0.385
CAI	Codon Adaptation Index
CBI	Codon Bias Index
Fop	Frequency of Optimal codons index
Nc	Effective Number of Codons
GC	G+C content (all 3 codon positions)
