# Supplementary material for: Rapid functional and evolutionary changes follow gene duplication in yeast
Source: Proc Biol Sci. 2017 Aug 23;284(1861):20171393. doi: 10.1098/rspb.2017.1393 (PMC5577496; doi:10.1098/rspb.2017.1393)
Supplement: Table S5 [file rspb20171393supp16.xls]

## Sheet: Gold
# Gold region
Term	Name	Ontology	Type	P(raw)	P(corr)
GO:0009056	catabolic process	biological_process	Enriched	3.07112e-07	0.000402931
GO:0009062	fatty acid catabolic process	biological_process	Enriched	1.12165e-05	0.0147161
GO:1901575	organic substance catabolic process	biological_process	Enriched	4.06555e-06	0.005334
GO:0042579	microbody	cellular_component	Enriched	2.34501e-08	3.07665e-05
GO:0044248	cellular catabolic process	biological_process	Enriched	6.94412e-07	0.000911069
GO:0044262	cellular carbohydrate metabolic process	biological_process	Enriched	1.28104e-05	0.0168073
GO:0044282	small molecule catabolic process	biological_process	Enriched	8.92417e-08	0.000117085
GO:0044712	single-organism catabolic process	biological_process	Enriched	1.64977e-09	2.1645e-06
GO:0046395	carboxylic acid catabolic process	biological_process	Enriched	1.45842e-07	0.000191345
GO:0005777	peroxisome	cellular_component	Enriched	1.32343e-08	1.73635e-05
GO:0055114	oxidation-reduction process	biological_process	Enriched	3.66051e-06	0.0048026
GO:0072329	monocarboxylic acid catabolic process	biological_process	Enriched	1.0368e-05	0.0136028
GO:0016042	lipid catabolic process	biological_process	Enriched	3.63431e-05	0.0476821
GO:0016054	organic acid catabolic process	biological_process	Enriched	1.45842e-07	0.000191345

## Sheet: Green
# Green region
Term	Name	Ontology	Type	P(raw)	P(corr)
GO:0006163	purine nucleotide metabolic process	biological_process	Enriched	1.79828e-06	0.000755276
GO:0000027	ribosomal large subunit assembly	biological_process	Enriched	7.17509e-07	0.000301354
GO:0000028	ribosomal small subunit assembly	biological_process	Enriched	4.1721e-05	0.0175228
GO:0022625	cytosolic large ribosomal subunit	cellular_component	Enriched	2.59914e-12	1.09164e-09
GO:0022627	cytosolic small ribosomal subunit	cellular_component	Enriched	2.06579e-12	8.67633e-10
GO:0002181	cytoplasmic translation	biological_process	Enriched	<<0.001	<<0.001
GO:0043228	non-membrane-bounded organelle	cellular_component	Enriched	1.58455e-10	6.65512e-08
GO:0043232	intracellular non-membrane-bounded organelle	cellular_component	Enriched	1.58455e-10	6.65512e-08
GO:0006407	rRNA export from nucleus	biological_process	Enriched	1.06649e-05	0.00447928
GO:0006412	translation	biological_process	Enriched	1.88483e-12	7.91627e-10
GO:0016798	hydrolase activity, acting on glycosyl bonds	molecular_function	Enriched	8.59146e-06	0.00360841
GO:0043436	oxoacid metabolic process	biological_process	Enriched	6.79081e-06	0.00285214
GO:0008645	hexose transport	biological_process	Enriched	8.49977e-05	0.035699
GO:0004553	hydrolase activity, hydrolyzing O-glycosyl compounds	molecular_function	Enriched	1.14381e-06	0.0004804
GO:0031225	anchored component of membrane	cellular_component	Enriched	3.1025e-06	0.00130305
GO:0006733	oxidoreduction coenzyme metabolic process	biological_process	Enriched	0.000105968	0.0445065
GO:0006753	nucleoside phosphate metabolic process	biological_process	Enriched	5.21225e-06	0.00218914
GO:0015146	pentose transmembrane transporter activity	molecular_function	Enriched	0.00011212	0.0470902
GO:0072521	purine-containing compound metabolic process	biological_process	Enriched	9.85895e-06	0.00414076
GO:0072524	pyridine-containing compound metabolic process	biological_process	Enriched	0.000117013	0.0491453
GO:0009058	biosynthetic process	biological_process	Enriched	6.68926e-14	2.80949e-11
GO:0009059	macromolecule biosynthetic process	biological_process	Enriched	8.28494e-10	3.47968e-07
GO:0019318	hexose metabolic process	biological_process	Enriched	6.18436e-06	0.00259743
GO:0019319	hexose biosynthetic process	biological_process	Enriched	2.3175e-08	9.73352e-06
GO:0009117	nucleotide metabolic process	biological_process	Enriched	3.86979e-06	0.00162531
GO:0019362	pyridine nucleotide metabolic process	biological_process	Enriched	2.23034e-05	0.00936745
GO:0009123	nucleoside monophosphate metabolic process	biological_process	Enriched	1.10066e-05	0.00462277
GO:0009126	purine nucleoside monophosphate metabolic process	biological_process	Enriched	1.00336e-06	0.000421412
GO:0009150	purine ribonucleotide metabolic process	biological_process	Enriched	6.22781e-06	0.00261568
GO:0009161	ribonucleoside monophosphate metabolic process	biological_process	Enriched	7.85703e-06	0.00329995
GO:0009167	purine ribonucleoside monophosphate metabolic process	biological_process	Enriched	1.00336e-06	0.000421412
GO:1901564	organonitrogen compound metabolic process	biological_process	Enriched	7.82519e-05	0.0328658
GO:1901576	organic substance biosynthetic process	biological_process	Enriched	1.90924e-14	8.01881e-12
GO:0009259	ribonucleotide metabolic process	biological_process	Enriched	2.54278e-05	0.0106797
GO:0046128	purine ribonucleoside metabolic process	biological_process	Enriched	8.80907e-05	0.0369981
GO:0009277	fungal-type cell wall	cellular_component	Enriched	<<0.001	<<0.001
GO:0005198	structural molecule activity	molecular_function	Enriched	8.888e-12	3.73296e-09
GO:0005199	structural constituent of cell wall	molecular_function	Enriched	4.84362e-06	0.00203432
GO:0019538	protein metabolic process	biological_process	Enriched	2.09368e-06	0.000879345
GO:0044249	cellular biosynthetic process	biological_process	Enriched	6.80235e-11	2.85699e-08
GO:0015578	mannose transmembrane transporter activity	molecular_function	Enriched	6.10284e-05	0.0256319
GO:0005353	fructose transmembrane transporter activity	molecular_function	Enriched	6.10284e-05	0.0256319
GO:0044267	cellular protein metabolic process	biological_process	Enriched	4.36893e-09	1.83495e-06
GO:0044281	small molecule metabolic process	biological_process	Enriched	6.23748e-05	0.0261974
GO:0046364	monosaccharide biosynthetic process	biological_process	Enriched	3.89845e-08	1.63735e-05
GO:0042278	purine nucleoside metabolic process	biological_process	Enriched	8.80907e-05	0.0369981
GO:0019752	carboxylic acid metabolic process	biological_process	Enriched	9.63043e-06	0.00404478
GO:0044391	ribosomal subunit	cellular_component	Enriched	<<0.001	<<0.001
GO:0019843	rRNA binding	molecular_function	Enriched	7.69934e-07	0.000323372
GO:0015749	monosaccharide transport	biological_process	Enriched	8.49977e-05	0.035699
GO:0044445	cytosolic part	cellular_component	Enriched	<<0.001	<<0.001
GO:0046496	nicotinamide nucleotide metabolic process	biological_process	Enriched	1.9678e-05	0.00826477
GO:0044464	cell part	cellular_component	Enriched	5.71822e-08	2.40165e-05
GO:0005576	extracellular region	cellular_component	Enriched	1.19904e-13	5.03597e-11
GO:0005618	cell wall	cellular_component	Enriched	<<0.001	<<0.001
GO:0005621	cellular bud scar	cellular_component	Enriched	0.00011212	0.0470902
GO:0005622	intracellular	cellular_component	Enriched	<<0.001	<<0.001
GO:0015926	glucosidase activity	molecular_function	Enriched	9.26694e-07	0.000389211
GO:0015934	large ribosomal subunit	cellular_component	Enriched	3.44269e-12	1.44593e-09
GO:0015935	small ribosomal subunit	cellular_component	Enriched	9.60154e-12	4.03265e-09
GO:0030312	external encapsulating structure	cellular_component	Enriched	<<0.001	<<0.001
GO:0005737	cytoplasm	cellular_component	Enriched	5.09273e-12	2.13895e-09
GO:0003735	structural constituent of ribosome	molecular_function	Enriched	<<0.001	<<0.001
GO:0016051	carbohydrate biosynthetic process	biological_process	Enriched	5.37487e-05	0.0225745
GO:0016052	carbohydrate catabolic process	biological_process	Enriched	7.48012e-07	0.000314165
GO:0044724	single-organism carbohydrate catabolic process	biological_process	Enriched	7.68701e-06	0.00322854
GO:0005840	ribosome	cellular_component	Enriched	6.17495e-12	2.59348e-09
GO:0030428	cell septum	cellular_component	Enriched	5.73624e-05	0.0240922
GO:0005886	plasma membrane	cellular_component	Enriched	7.24754e-05	0.0304397
GO:0055086	nucleobase-containing small molecule metabolic process	biological_process	Enriched	1.30524e-05	0.00548201
GO:0030529	ribonucleoprotein complex	cellular_component	Enriched	3.85403e-12	1.61869e-09
GO:0034645	cellular macromolecule biosynthetic process	biological_process	Enriched	2.43075e-10	1.02091e-07
GO:0051029	rRNA transport	biological_process	Enriched	1.06649e-05	0.00447928
GO:0005996	monosaccharide metabolic process	biological_process	Enriched	1.59106e-05	0.00668247
GO:0006006	glucose metabolic process	biological_process	Enriched	1.73935e-07	7.30528e-05
GO:0006082	organic acid metabolic process	biological_process	Enriched	6.97725e-06	0.00293045
GO:0006090	pyruvate metabolic process	biological_process	Enriched	1.00552e-07	4.22319e-05
GO:0006094	gluconeogenesis	biological_process	Enriched	1.32127e-08	5.54935e-06
GO:0006096	glycolytic process	biological_process	Enriched	2.05584e-09	8.63452e-07

## Sheet: Blue
# Blue region
Term	Name	Ontology	Type	P(raw)	P(corr)
GO:1990904	ribonucleoprotein complex	cellular_component	Enriched	1.25802e-09	1.40647e-06
GO:0008652	cellular amino acid biosynthetic process	biological_process	Enriched	4.72921e-11	5.28725e-08
GO:0016875	ligase activity, forming carbon-oxygen bonds	molecular_function	Enriched	1.5989e-05	0.0178757
GO:0016876	ligase activity, forming aminoacyl-tRNA and related compounds	molecular_function	Enriched	1.5989e-05	0.0178757
GO:0009058	biosynthetic process	biological_process	Enriched	2.70477e-11	3.02393e-08
GO:0009066	aspartate family amino acid metabolic process	biological_process	Enriched	1.84432e-05	0.0206195
GO:0009067	aspartate family amino acid biosynthetic process	biological_process	Enriched	9.40297e-06	0.0105125
GO:0009069	serine family amino acid metabolic process	biological_process	Enriched	1.83738e-06	0.00205419
GO:0009081	branched-chain amino acid metabolic process	biological_process	Enriched	5.80826e-06	0.00649364
GO:0009092	homoserine metabolic process	biological_process	Enriched	1.17078e-05	0.0130894
GO:0009097	isoleucine biosynthetic process	biological_process	Enriched	2.74242e-05	0.0306603
GO:1901564	organonitrogen compound metabolic process	biological_process	Enriched	1.11022e-16	1.24123e-13
GO:1901566	organonitrogen compound biosynthetic process	biological_process	Enriched	0	0
GO:1901576	organic substance biosynthetic process	biological_process	Enriched	9.82544e-11	1.09848e-07
GO:1901605	alpha-amino acid metabolic process	biological_process	Enriched	1.38512e-10	1.54857e-07
GO:1901607	alpha-amino acid biosynthetic process	biological_process	Enriched	3.90671e-10	4.3677e-07
GO:0043038	amino acid activation	biological_process	Enriched	3.67597e-05	0.0410974
GO:0043039	tRNA aminoacylation	biological_process	Enriched	3.67597e-05	0.0410974
GO:0043043	peptide biosynthetic process	biological_process	Enriched	3.42759e-12	3.83205e-09
GO:0002181	cytoplasmic translation	biological_process	Enriched	2.31814e-09	2.59168e-06
GO:0043436	oxoacid metabolic process	biological_process	Enriched	0	0
GO:0043603	cellular amide metabolic process	biological_process	Enriched	1.14285e-11	1.27771e-08
GO:0043604	amide biosynthetic process	biological_process	Enriched	2.98095e-13	3.3327e-10
GO:0044237	cellular metabolic process	biological_process	Enriched	3.82993e-05	0.0428187
GO:0044249	cellular biosynthetic process	biological_process	Enriched	8.83103e-10	9.87309e-07
GO:0044281	small molecule metabolic process	biological_process	Enriched	7.56584e-12	8.45861e-09
GO:0044283	small molecule biosynthetic process	biological_process	Enriched	0	0
GO:0019752	carboxylic acid metabolic process	biological_process	Enriched	1.38333e-11	1.54656e-08
GO:0044391	ribosomal subunit	cellular_component	Enriched	4.90707e-08	5.4861e-05
GO:0044424	intracellular part	cellular_component	Enriched	4.32441e-08	4.83469e-05
GO:0044444	cytoplasmic part	cellular_component	Enriched	1.75683e-06	0.00196413
GO:0044445	cytosolic part	cellular_component	Enriched	9.68179e-10	1.08242e-06
GO:0044464	cell part	cellular_component	Enriched	8.28413e-09	9.26166e-06
GO:0003735	structural constituent of ribosome	molecular_function	Enriched	2.59588e-08	2.9022e-05
GO:0044710	single-organism metabolic process	biological_process	Enriched	1.12823e-07	0.000126136
GO:0044711	single-organism biosynthetic process	biological_process	Enriched	2.90766e-11	3.25077e-08
GO:0004812	aminoacyl-tRNA ligase activity	molecular_function	Enriched	1.5989e-05	0.0178757
GO:0046394	carboxylic acid biosynthetic process	biological_process	Enriched	0	0
GO:0005622	intracellular	cellular_component	Enriched	4.95978e-10	5.54503e-07
GO:0005737	cytoplasm	cellular_component	Enriched	1.72822e-07	0.000193215
GO:0005840	ribosome	cellular_component	Enriched	1.44648e-10	1.61717e-07
GO:0030529	intracellular ribonucleoprotein complex	cellular_component	Enriched	1.25802e-09	1.40647e-06
GO:0006082	organic acid metabolic process	biological_process	Enriched	1.72251e-12	1.92577e-09
GO:0071704	organic substance metabolic process	biological_process	Enriched	1.87392e-05	0.0209504
GO:0022625	cytosolic large ribosomal subunit	cellular_component	Enriched	3.92196e-06	0.00438476
GO:0022627	cytosolic small ribosomal subunit	cellular_component	Enriched	1.00117e-05	0.0111931
GO:0006412	translation	biological_process	Enriched	3.80962e-12	4.25915e-09
GO:0006418	tRNA aminoacylation for protein translation	biological_process	Enriched	1.5989e-05	0.0178757
GO:0006457	protein folding	biological_process	Enriched	4.36047e-07	0.000487501
GO:0006518	peptide metabolic process	biological_process	Enriched	3.52438e-11	3.94026e-08
GO:0006520	cellular amino acid metabolic process	biological_process	Enriched	0	0
GO:0006549	isoleucine metabolic process	biological_process	Enriched	7.10974e-06	0.00794869
GO:0031428	box C/D snoRNP complex	cellular_component	Enriched	1.28992e-05	0.0144213
GO:0016053	organic acid biosynthetic process	biological_process	Enriched	0	0
GO:0008152	metabolic process	biological_process	Enriched	1.9878e-05	0.0222236
