# Supplementary material for: Rapid functional and evolutionary changes follow gene duplication in yeast
Source: Proc Biol Sci. 2017 Aug 23;284(1861):20171393. doi: 10.1098/rspb.2017.1393 (PMC5577496; doi:10.1098/rspb.2017.1393)
Supplement: Table S6 [file rspb20171393supp17.xls]

## Sheet: Ancestral Tandem
Name	chr	start	desc	logFC	logCPM	PValue	FDR
YAL001C	chrI	147594	Subunit of RNA polymerase III transcription initiation factor complex; part of the TauB domain of TFIIIC that binds DNA at the BoxB promoter sites of tRNA and similar genes; cooperates with Tfc6p in DNA binding; largest of six subunits of the RNA polymerase III transcription initiation factor complex TFIIIC	1.5845	7.1587	0.000129811	0.000356092
YAL002W	chrI	143707	Membrane-binding component of the CORVET complex; involved in endosomal vesicle tethering and fusion in the endosome to vacuole protein targeting pathway; interacts with Vps21p; contains RING finger motif	1.47083	6.85379	0.000128095	0.000351952
YAL003W	chrI	142174	Translation elongation factor 1 beta; stimulates nucleotide exchange to regenerate EF-1 alpha-GTP for the next elongation cycle; part of the EF-1 complex, which facilitates binding of aminoacyl-tRNA to the ribosomal A site	-2.90781	9.69115	9.29439e-12	8.72204e-11
YAL007C	chrI	137698	Member of the p24 family involved in ER to Golgi transport; similar to Emp24p and Erv25p; role in misfolded protein quality control; forms a heterotrimeric complex with Erp1p, Emp24p, and Erv25p; localized to COPII-coated vesicles; ERP2 has a paralog, ERP4, that arose from the whole genome duplication	-2.14165	7.2773	4.44964e-10	3.12025e-09
YAL009W	chrI	135854	Putative regulatory subunit of Nem1p-Spo7p phosphatase holoenzyme; regulates nuclear growth by controlling phospholipid biosynthesis, required for normal nuclear envelope morphology, premeiotic replication, and sporulation	-1.062	5.18634	0.000433984	0.00107705
YAL010C	chrI	134184	Subunit of both the ERMES and the SAM complex; component of ERMES complex which acts as a molecular tether between the mitochondria and the ER, necessary for efficient phospholipid exchange between organelles and for mitophagy; SAM/TOB complex component that functions in the assembly of outer membrane beta-barrel proteins; involved in mitochondrial inheritance and morphology; ERMES complex is oft…	-1.20311	5.53986	0.00130877	0.00293167
YAL011W	chrI	132199	Protein of unknown function; component of the SWR1 complex, which exchanges histone variant H2AZ Htz1p for chromatin-bound histone H2A; required for formation of nuclear-associated array of smooth endoplasmic reticulum known as karmellae	1.63697	6.02595	3.98077e-05	0.00011926
YAL012W	chrI	130799	Cystathionine gamma-lyase; catalyzes one of the two reactions involved in the transsulfuration pathway that yields cysteine from homocysteine with the intermediary formation of cystathionine; protein abundance increases in response to DNA replication stress	-1.85794	8.44741	7.14869e-07	2.8436e-06
YAL017W	chrI	120225	PAS domain-containing serine/threonine protein kinase; coordinately regulates protein synthesis and carbohydrate metabolism and storage in response to a unknown metabolite that reflects nutritional status; PSK1 has a paralog, PSK2, that arose from the whole genome duplication	1.3561	7.38938	0.00470884	0.00930287
YAL019W	chrI	114919	Snf2p family member with ATP-dependent chromatin remodeling activity; has a role in silencing at the mating type locus, telomeres and centromeres; enriched at centromeres and is required for correct chromatin structure around centromeres, as well as at the boundary element of the silent HMR; recruited to DNA double-strand breaks DSBs where it promotes 5' strand resection of DSBs; potential Cdc28p…	-0.990233	6.31494	0.00217312	0.00461471
YAL020C	chrI	113614	Protein required for modification of wobble nucleosides in tRNA; acts with Elongator complex, Kti11p, and Kti12p; has a potential role in regulatory interactions between microtubules and the cell cycle; forms a stable heterodimer with Kti11p	-1.5027	6.08517	0.000212035	0.000558821
YAL021C	chrI	110846	Component of the CCR4-NOT transcriptional complex; CCR4-NOT is involved in regulation of gene expression; component of the major cytoplasmic deadenylase, which is involved in mRNA polyA tail shortening	-1.64466	7.17912	2.64236e-07	1.13737e-06
YAL022C	chrI	108877	High affinity, broad selectivity, nucleoside/nucleobase transporter; vacuolar membrane localized transporter which may regulate the balance of nicotinamide riboside NmR levels between the cytosol and vacuole, contributing to salvage of NmR for use in cytosolic NAD+ synthesis; equilibrative nucleoside transporter ENT family member	-2.0885	5.71743	5.60143e-09	3.2421e-08
YAL023C	chrI	106272	Protein O-mannosyltransferase of the ER membrane; transfers mannose residues from dolichyl phosphate-D-mannose to protein serine/threonine residues; involved in ER quality control; acts in a complex with Pmt1p, can instead interact with Pmt5p; antifungal drug target; PMT2 has a paralog, PMT3, that arose from the whole genome duplication	-1.36142	8.13418	0.00119555	0.00269938
YAL025C	chrI	100225	Essential nuclear protein; constituent of 66S pre-ribosomal particles; required for maturation of 25S and 5.8S rRNAs; required for maintenance of M1 satellite double-stranded RNA of the L-A virus	-4.30234	8.12753	1.04037e-27	1.26454e-25
YAL028W	chrI	92900	Tail-anchored ER membrane protein of unknown function; interacts with homolog Frt1p; promotes growth in conditions of high Na+, alkaline pH, or cell wall stress, possibly via a role in posttranslational translocation; potential Cdc28p substrate; FRT2 has a paralog, FRT1, that arose from the whole genome duplication	2.84813	6.3415	6.2102e-18	1.5176e-16
YAL030W	chrI	87286	Vesicle membrane receptor protein v-SNARE; involved in the fusion between Golgi-derived secretory vesicles with the plasma membrane; proposed to be involved in endocytosis; member of the synaptobrevin/VAMP family of R-type v-SNARE proteins; SNC1 has a paralog, SNC2, that arose from the whole genome duplication	0.876561	5.92174	0.00357819	0.00729209
YAL031C	chrI	84749	Cytoplasmic protein that regulates protein phosphatase 1 Glc7p; protein overexpression relocalizes Glc7p from the nucleus and prevents chromosome segregation; potential Cdc28p substrate	1.38146	6.77088	4.78863e-05	0.00014188
YAL032C	chrI	83335	Protein required for pre-mRNA splicing; associates with the spliceosome and interacts with splicing factors Prp22p and Prp46p; orthologous to human transcriptional coactivator SKIP and can activate transcription of a reporter gene	0.988072	6.35768	0.000621906	0.00148951
YAL033W	chrI	82706	Subunit of both RNase MRP and nuclear RNase P; RNase MRP cleaves pre-rRNA, while nuclear RNase P cleaves tRNA precursors to generate mature 5' ends and facilitates turnover of nuclear RNAs	-2.98842	6.57352	3.12066e-08	1.60433e-07
YAL034C	chrI	80710	Non-essential protein of unknown function; expression induced in response to heat stress; FUN19 has a paralog, YOR338W, that arose from the whole genome duplication	3.72455	8.12722	2.53682e-23	1.45511e-21
YAL034W-A	chrI	79718	Essential component of the MIND kinetochore complex; joins kinetochore subunits contacting DNA to those contacting microtubules; critical to kinetochore assembly; complex consists of Mtw1p Including Nnf1p-Nsl1p-Dsn1p MIND	-1.60903	4.28702	6.61477e-07	2.64643e-06
YAL036C	chrI	75043	Member of the DRG family of GTP-binding proteins; associates with translating ribosomes; interacts with Tma46p, Ygr250cp, Gir2p and Yap1p via two-hybrid	-1.30005	7.12489	5.29371e-05	0.000154956
YAL038W	chrI	71786	Pyruvate kinase; functions as a homotetramer in glycolysis to convert phosphoenolpyruvate to pyruvate, the input for aerobic TCA cycle or anaerobic glucose fermentation respiration; regulated via allosteric activation by fructose bisphosphate; CDC19 has a paralog, PYK2, that arose from the whole genome duplication	-5.3486	12.99	2.87258e-32	7.33226e-30
YAL039C	chrI	68716	Cytochrome c heme lyase holocytochrome c synthase; attaches heme to apo-cytochrome c Cyc1p or Cyc7p in the mitochondrial intermembrane space; human ortholog may have a role in microphthalmia with linear skin defects MLS	1.09225	7.3076	0.000564353	0.00136541
YAL040C	chrI	65778	G1 cyclin involved in cell cycle progression; activates Cdc28p kinase to promote the G1 to S phase transition; plays a role in regulating transcription of the other G1 cyclins, CLN1 and CLN2; regulated by phosphorylation and proteolysis; acetly-CoA induces CLN3 transcription in response to nutrient repletion to promote cell-cycle entry.	-1.83494	6.57329	8.70387e-08	4.12182e-07
YAL043C	chrI	58695	Subunit of holo-CPF; holo-CPF is a multiprotein complex and functional homolog of mammalian CPSF, required for the cleavage and polyadenylation of mRNA and snoRNA 3' ends; involved in pre-tRNA processing; binds to the phosphorylated CTD of RNAPII	2.17679	7.77227	6.20668e-11	5.06962e-10
YAL044C	chrI	57950	H subunit of the mitochondrial glycine decarboxylase complex; glycine decarboxylase is required for the catabolism of glycine to 5,10-methylene-THF; also required for all protein lipoylation; expression is regulated by levels of 5,10-methylene-THF	-2.58824	7.50845	2.9267e-07	1.25237e-06
YAL044W-A	chrI	57518	Putative protein of unknown function; similar to S. pombe uvi31 which is a putative DNA repair protein	-2.2954	5.76381	8.83807e-09	4.92558e-08
YAL049C	chrI	51855	Cytoplasmic protein involved in mitochondrial function or organization; null mutant displays reduced frequency of mitochondrial genome loss; potential Hsp82p interactor	-0.914841	6.13674	0.00184631	0.0039972
YAL054C	chrI	42881	Acetyl-coA synthetase isoform; along with Acs2p, acetyl-coA synthetase isoform is the nuclear source of acetyl-coA for histone acetylation; expressed during growth on nonfermentable carbon sources and under aerobic conditions	7.01583	10.6835	1.05878e-32	3.00283e-30
YAL056W	chrI	39259	Multistep regulator of cAMP-PKA signaling; inhibits PKA downstream of Gpa2p and Cyr1p, thereby increasing cAMP dependency; inhibits Ras activity through direct interactions with Ira1p/2p; regulated by G-alpha protein Gpa2p; GPB2 has a paralog, GPB1, that arose from the whole genome duplication	1.37823	7.50162	1.44544e-05	4.70599e-05
YAL059W	chrI	36509	Pre-ribosomal factor involved in 60S ribosomal protein subunit export; associates with the pre-60S particle; shuttles between the nucleus and cytoplasm	-1.80805	7.13137	2.74213e-05	8.52014e-05
YAL060W	chrI	35155	NAD-dependent R,R-butanediol dehydrogenase; catalyzes oxidation of R,R-2,3-butanediol to 3R-acetoin, oxidation of meso-butanediol to 3S-acetoin, and reduction of acetoin; enhances use of 2,3-butanediol as an aerobic carbon source	2.49276	8.70558	8.2846e-11	6.56722e-10
YAL061W	chrI	33448	Putative medium-chain alcohol dehydrogenase with similarity to BDH1; transcription induced by constitutively active PDR1 and PDR3	4.274	9.73867	1.32616e-22	6.83843e-21
YAL062W	chrI	31567	NADP+-dependent glutamate dehydrogenase; synthesizes glutamate from ammonia and alpha-ketoglutarate; rate of alpha-ketoglutarate utilization differs from Gdh1p; expression regulated by nitrogen and carbon sources; GDH3 has a paralog, GDH1, that arose from the whole genome duplication	5.22996	7.60378	2.83949e-33	8.94018e-31
YAR002C-A	chrI	154065	Member of the p24 family involved in ER to Golgi transport; role in misfolded protein quality control; forms heterotrimeric complex with Erp2p, Emp24p, and Erv25p; localized to COPII-coated vesicles; ERP1 has a paralog, ERP6, that arose from the whole genome duplication	-2.6865	7.95394	1.48067e-12	1.61169e-11
YAR008W	chrI	158966	Subunit of the tRNA splicing endonuclease; tRNA splicing endonuclease is composed of Sen2p, Sen15p, Sen34p, and Sen54p; Sen34p contains the active site for tRNA 3' splice site cleavage and has similarity to Sen2p and to Archaeal tRNA splicing endonuclease	-2.1734	5.297	7.40632e-10	4.97491e-09
YAR015W	chrI	169375	N-succinyl-5-aminoimidazole-4-carboxamide ribotide synthetase; required for 'de novo' purine nucleotide biosynthesis; red pigment accumulates in mutant cells deprived of adenine; protein abundance increases in response to DNA replication stress	-3.26046	7.86162	4.28389e-21	1.76365e-19
YAR018C	chrI	170396	Nonessential serine/threonine protein kinase; possible role in DNA damage response; influences tolerance to high levels of ethanol	-1.16779	4.583	0.000166828	0.000448278
YAR027W	chrI	183770	Putative integral membrane protein of unknown function; interacts with Ulp1p at the nuclear periphery; member of DUP240 gene family	-0.998828	7.45058	0.00294889	0.00609477
YAR028W	chrI	184892	Putative integral membrane protein; member of DUP240 gene family; GFP-fusion protein is induced in response to the DNA-damaging agent MMS	-1.89278	6.31911	5.83714e-09	3.36707e-08
YBL002W	chrII	236492	Histone H2B; core histone protein required for chromatin assembly and chromosome function; nearly identical to HTB1; Rad6p-Bre1p-Lge1p mediated ubiquitination regulates reassembly after DNA replication, transcriptional activation, meiotic DSB formation and H3 methylation	-3.3764	8.82512	1.91058e-11	1.71114e-10
YBL003C	chrII	235394	Histone H2A; core histone protein required for chromatin assembly and chromosome function; one of two nearly identical see also HTA1 subtypes; DNA damage-dependent phosphorylation by Mec1p facilitates DNA repair; acetylated by Nat4p	-2.4307	7.5679	6.82755e-06	2.32209e-05
YBL005W	chrII	217470	Transcriptional activator of the pleiotropic drug resistance network; regulates expression of ATP-binding cassette ABC transporters through binding to cis-acting PDRE sites PDR responsive elements; has a role in response to drugs and organic solvents; post-translationally up-regulated in cells lacking functional mitochondrial genome; involved in diauxic shift; relative distribution to nucleus inc…	1.18521	6.19199	0.000914882	0.00211717
YBL006C	chrII	216587	Component of the RSC chromatin remodeling complex; interacts with Rsc3p, Rsc30p, Npl6p, and Htl1p to form a module important for a broad range of RSC functions	-1.81768	7.21349	2.09764e-05	6.65534e-05
YBL009W	chrII	207194	Protein kinase; along with its paralog, ALK1, required for proper spindle positioning and nuclear segregation following mitotic arrest, proper organization of cell polarity factors in mitosis, proper localization of formins and polarity factors, and survival in cells that activate spindle assembly checkpoint; phosphorylated in response to DNA damage; ALK2 has a paralog, ALK1, that arose from the …	1.45376	5.52954	8.44767e-07	3.3097e-06
YBL011W	chrII	203538	Glycerol 3-phosphate/dihydroxyacetone phosphate sn-1 acyltransferase; dual substrate-specific acyltransferase of the glycerolipid biosynthesis pathway; prefers 16-carbon fatty acids; similar to Gpt2p; gene is constitutively transcribed	1.38175	7.57301	1.34943e-05	4.42444e-05
YBL014C	chrII	199064	Component of the core factor CF rDNA transcription factor complex; CF is required for transcription of 35S rRNA genes by RNA polymerase I and is composed of Rrn6p, Rrn7p, and Rrn11p	1.44149	6.95726	3.47591e-05	0.000105434
YBL015W	chrII	194122	Protein with CoA transferase activity; particularly for CoASH transfer from succinyl-CoA to acetate; has minor acetyl-CoA-hydrolase activity; phosphorylated; required for acetate utilization and for diploid pseudohyphal growth	3.98234	8.25811	5.28829e-25	3.85667e-23
YBL023C	chrII	174920	Protein involved in DNA replication; component of the Mcm2-7 hexameric helicase complex that binds chromatin as a part of the pre-replicative complex; relative distribution to the nucleus increases upon DNA replication stress	-1.51371	5.85248	7.36358e-05	0.000210241
YBL024W	chrII	172534	S-adenosyl-L-methionine-dependent tRNA: m5C-methyltransferase; methylates cytosine to m5C at several positions in tRNAs and intron-containing pre-tRNAs; increases proportion of tRNALeuCAA with m5C at wobble position in response to hydrogen peroxide, causing selective translation of mRNA from genes enriched in TTG codon; loss of NCL1 confers hypersensitivity to oxidative stress; similar to Nop2p a…	-1.55837	7.45298	1.11159e-06	4.28602e-06
YBL027W	chrII	168423	Ribosomal 60S subunit protein L19B; rpl19a and rpl19b single null mutations result in slow growth, while the double null mutation is lethal; homologous to mammalian ribosomal protein L19, no bacterial homolog; RPL19B has a paralog, RPL19A, that arose from the whole genome duplication	-2.73103	9.63536	1.11067e-09	7.2229e-09
YBL028C	chrII	167518	Protein of unknown function that may interact with ribosomes; green fluorescent protein GFP-fusion protein localizes to the nucleolus; predicted to be involved in ribosome biogenesis	-1.91597	7.27368	0.000192336	0.000511603
YBL029W	chrII	166134	Non-essential protein of unknown function	-1.2218	5.48071	0.000357444	0.000902002
YBL030C	chrII	163041	Major ADP/ATP carrier of the mitochondrial inner membrane; exchanges cytosolic ADP for mitochondrially synthesized ATP; also imports heme and ATP; phosphorylated; required for viability in many lab strains that carry a sal1 mutation; PET9 has a paralog, AAC3, that arose from the whole genome duplication	1.88503	9.20011	3.40898e-07	1.43944e-06
YBL033C	chrII	158656	GTP cyclohydrolase II; catalyzes the first step of the riboflavin biosynthesis pathway	2.35528	8.34477	6.35121e-11	5.17112e-10
YBL034C	chrII	153848	Component of the mitotic spindle; binds to interpolar microtubules via its association with beta-tubulin Tub2p; required for interpolar microtubules to provide an outward force on the spindle poles	2.12556	6.09055	1.44866e-08	7.86745e-08
YBL035C	chrII	151493	B subunit of DNA polymerase alpha-primase complex; required for initiation of DNA replication during mitotic and premeiotic DNA synthesis; also functions in telomere capping and length regulation	0.860093	4.82637	0.00441145	0.0087526
YBL037W	chrII	147209	Alpha-adaptin; large subunit of the clathrin associated protein complex AP-2; involved in vesicle mediated transport	1.12643	5.81296	0.00100975	0.0023157
YBL038W	chrII	146187	Mitochondrial ribosomal protein of the large subunit; homologous to bacterial L16 ribosomal protein; synthetic lethality with hac1 mutation suggests a possible role in synthesis of precursors for protein glycosylation	1.15092	7.07374	0.000263657	0.000682541
YBL039C	chrII	143989	Major CTP synthase isozyme see also URA8; catalyzes the ATP-dependent transfer of the amide nitrogen from glutamine to UTP, forming CTP, the final step in de novo biosynthesis of pyrimidines; involved in phospholipid biosynthesis; capable of forming cytoplasmic filaments termed cytoophidium, especially during conditions of glucose depletion; URA7 has a paralog, URA8, that arose from the whole gen…	-1.41493	7.01239	5.04925e-05	0.000148679
YBL039W-B	chrII	143393	Putative protein of unknown function	1.0611	4.43601	0.00386067	0.00778078
YBL042C	chrII	138341	High affinity uridine permease, localizes to the plasma membrane; also mediates low but significant transport of the cytotoxic nucleoside analog 5-fluorouridine; not involved in uracil transport; relative distribution to the vacuole increases upon DNA replication stress	1.34741	7.62015	0.000114515	0.000318061
YBL043W	chrII	136688	Non-essential protein of unknown function; induced by treatment with 8-methoxypsoralen and UVA irradiation; ECM13 has a paralog, YJR115W, that arose from the whole genome duplication	3.97691	6.29936	1.50055e-17	3.54644e-16
YBL045C	chrII	134143	Core subunit of the ubiquinol-cytochrome c reductase complex; the ubiquinol-cytochrome c reductase complex bc1 complex is a component of the mitochondrial inner membrane electron transport chain	1.36233	9.31991	0.00029175	0.000748435
YBL046W	chrII	132424	Regulatory subunit of protein phosphatase PP4; presence of Psy4p in the PP4 complex along with catalytic subunit Pph3p and Psy2p is required for dephosphorylation of the histone variant H2AX, but not for dephosphorylation of Rad53p, during recovery from the DNA damage checkpoint; localization is cell-cycle dependent and regulated by Cdc28p phosphorylation; required for cisplatin resistance; homol…	1.42728	7.36577	0.00163339	0.00358192
YBL060W	chrII	107932	Guanine nucleotide exchange factor specific for Arf3p; localized to the bud neck and tip; required for localization of Arf3p to the bud neck and tip	1.14814	6.52448	0.00258164	0.0053815
YBL063W	chrII	101886	Kinesin-related motor protein; required for mitotic spindle assembly, chromosome segregation, and 2 micron plasmid partitioning; functionally redundant with Cin8p for chromosomal but not plasmid functions	1.41485	5.57572	0.00025583	0.000664299
YBL064C	chrII	100371	Mitochondrial peroxiredoxin with thioredoxin peroxidase activity; has a role in reduction of hydroperoxides; reactivation requires Trr2p and glutathione; induced during respiratory growth and oxidative stress; phosphorylated; protein abundance increases in response to DNA replication stress	4.53437	9.09641	5.24325e-27	6.08336e-25
YBL066C	chrII	96669	Putative transcription factor; has homolog in Kluyveromyces lactis	2.65475	7.13903	3.49048e-11	2.96438e-10
YBL068W	chrII	92414	5-phospho-ribosyl-1alpha-pyrophosphate synthetase, synthesizes PRPP; which is required for nucleotide, histidine, and tryptophan biosynthesis; one of five related enzymes, which are active as heteromultimeric complexes; PRS4 has a paralog, PRS2, that arose from the whole genome duplication; a missense mutation in the conserved residue R196 of its human homolog PRPS1 is pathogenic	-1.18801	6.50986	7.47516e-05	0.000213188
YBL071W-A	chrII	89978	Zn-ribbon protein that co-purifies with Dph1 and Dph2; in a complex required for synthesis of diphthamide on translation factor eEF2 and with Elongator subunits Iki3p, Elp2p, and Elp3p; involved in modification of wobble nucleosides in tRNAs; forms a stable heterodimer with Ats1p	1.81728	6.7931	6.379e-05	0.000183982
YBL072C	chrII	88523	Protein component of the small 40S ribosomal subunit; homologous to mammalian ribosomal protein S8, no bacterial homolog; RPS8A has a paralog, RPS8B, that arose from the whole genome duplication	-3.09515	8.57085	1.27198e-07	5.81328e-07
YBL074C	chrII	86722	Component of the U5 snRNP complex; required for splicing of U3 precursors; originally described as a splicing factor specifically required for splicing pre-mRNA of the MATa1 cistron	2.78593	5.41687	1.1228e-15	2.01828e-14
YBL075C	chrII	84499	ATPase involved in protein folding and the response to stress; plays a role in SRP-dependent cotranslational protein-membrane targeting and translocation; member of the heat shock protein 70 HSP70 family; localized to the cytoplasm; SSA3 has a paralog, SSA4, that arose from the whole genome duplication	5.35829	9.99932	3.43299e-25	2.69622e-23
YBL076C	chrII	81043	Cytoplasmic isoleucine-tRNA synthetase; target of the G1-specific inhibitor reveromycin A	-1.4723	8.36597	4.58275e-05	0.000136096
YBL078C	chrII	80378	Component of autophagosomes and Cvt vesicles; regulator of Atg1p, targets it to autophagosomes; binds the Atg1p-Atg13p complex, triggering its vacuolar degradation; unique ubiquitin-like protein whose conjugation target is lipid phosphatidylethanolamine PE; Atg8p-PE is anchored to membranes, is involved in phagophore expansion, and may mediate membrane fusion during autophagosome formation; decon…	1.14538	7.13556	0.000416865	0.00103607
YBL079W	chrII	75259	Subunit of the inner ring of the nuclear pore complex NPC; contributes to NPC assembly and nucleocytoplasmic transport; both Nup170p and NUP157p are similar to human Nup155p; NUP170 has a paralog, NUP157, that arose from the whole genome duplication	0.999402	7.33335	0.00232558	0.00490582
YBL080C	chrII	73070	Subunit of the trimeric GatFAB AmidoTransferaseAdT complex; involved in the formation of Q-tRNAQ; mutation is functionally complemented by the bacterial GatB ortholog	1.31967	5.52805	0.000175797	0.000470853
YBL081W	chrII	71866	Non-essential protein of unknown function; null mutation results in a decrease in plasma membrane electron transport	-2.46752	7.1524	8.45297e-11	6.67994e-10
YBL084C	chrII	67169	Subunit of the Anaphase-Promoting Complex/Cyclosome APC/C; APC/C is a ubiquitin-protein ligase required for degradation of anaphase inhibitors, including mitotic cyclins, during the metaphase/anaphase transition	1.59404	6.96172	5.10546e-06	1.77227e-05
YBL086C	chrII	61202	Protein of unknown function; green fluorescent protein GFP-fusion protein localizes to the cell periphery	1.62102	8.37952	0.00033023	0.000839136
YBL087C	chrII	59822	Ribosomal 60S subunit protein L23A; homologous to mammalian ribosomal protein L23 and bacterial L14; RPL23A has a paralog, RPL23B, that arose from the whole genome duplication	-2.23917	8.08262	1.55082e-05	5.01072e-05
YBL091C	chrII	47363	Methionine aminopeptidase; catalyzes the cotranslational removal of N-terminal methionine from nascent polypeptides; function is partially redundant with that of Map1p	-1.88971	8.23826	7.25699e-08	3.48185e-07
YBL091C-A	chrII	46565	Protein involved in regulation of phospholipid metabolism; one of 6 proteins Ist2p, Scs2p, Scs22p, Tcb1p, Tcb2p, Tcb3p that connect ER to the plasma membrane PM and regulate PM phosphatidylinositol-4-phosphate PI4P levels by controlling access of Sac1p phosphatase to its substrate PI4P in the PM; human VAP homolog; similar to D. melanogaster inturned protein; SCS22 has a paralog, SCS2, that arose…	1.20962	4.97956	8.52068e-05	0.000241656
YBL092W	chrII	45645	Ribosomal 60S subunit protein L32; overexpression disrupts telomeric silencing; homologous to mammalian ribosomal protein L32, no bacterial homolog	-3.36822	10.3351	2.66547e-11	2.32602e-10
YBL095W	chrII	43277	Putative protein of unknown function; likely functions in cristae junction formation; the authentic, non-tagged protein is detected in highly purified mitochondria in high-throughput studies	1.72218	6.0296	1.44257e-06	5.45504e-06
YBL098W	chrII	39145	Kynurenine 3-monooxygenase; required for the de novo biosynthesis of NAD from tryptophan via kynurenine; expression regulated by Hst1p; putative therapeutic target for Huntington disease	1.76236	5.90389	2.2783e-06	8.31358e-06
YBL101C	chrII	24946	Protein involved in regulating endocytosis of plasma membrane proteins; identified as a substrate for ubiquitination by Rsp5p and deubiquitination by Ubp2p; promoter contains several Gcn4p binding elements; ECM21 has a paralog, CSR2, that arose from the whole genome duplication	1.81109	6.93105	1.62536e-05	5.23828e-05
YBL102W	chrII	24098	Tetra-spanning membrane protein found mostly in the late Golgi; non-essential; can suppress some sed5 alleles; may be part of the transport machinery, but precise function is unknown; similar to mammalian syntaxin 5	-1.55453	6.46216	4.08723e-06	1.43799e-05
YBL107C	chrII	9961	Mitochondrial intermembrane space protein of unknown function; imported via the MIA import machinery; contains an unusual twin cysteine motif CX13C CX14C	-2.35635	5.77258	1.97287e-13	2.52419e-12
YBR001C	chrII	238941	Putative neutral trehalase, required for thermotolerance; may mediate resistance to other cellular stresses; NTH2 has a paralog, NTH1, that arose from the whole genome duplication	3.8422	8.86209	7.28869e-18	1.77184e-16
YBR003W	chrII	242809	Hexaprenyl pyrophosphate synthetase; catalyzes the first step in ubiquinone coenzyme Q biosynthesis	1.16881	7.0451	0.00190269	0.00410708
YBR006W	chrII	247010	Succinate semialdehyde dehydrogenase; involved in the utilization of gamma-aminobutyrate GABA as a nitrogen source; part of the 4-aminobutyrate and glutamate degradation pathways; localized to the cytoplasm	1.1688	7.10127	0.000720092	0.00170346
YBR008C	chrII	252563	Plasma membrane transporter of the major facilitator superfamily; member of the 12-spanner drug:H+ antiporter DHA1 family; involved in efflux of fluconazole, diazaborine, benomyl, methotrexate, and other drugs; expression induced in cells treated with the mycotoxin patulin; relocalizes from nucleus to plasma membrane upon DNA replication stress	1.69125	5.95171	8.42106e-09	4.71376e-08
YBR009C	chrII	255373	Histone H4; core histone protein required for chromatin assembly and chromosome function; one of two identical histone proteins see also HHF2; contributes to telomeric silencing; N-terminal domain involved in maintaining genomic integrity	-1.56585	9.02592	0.00206181	0.00441172
YBR010W	chrII	256331	Histone H3; core histone protein required for chromatin assembly, part of heterochromatin-mediated telomeric and HM silencing; one of two identical histone H3 proteins see HHT2; regulated by acetylation, methylation, and phosphorylation; H3K14 acetylation plays an important role in the unfolding of strongly positioned nucleosomes during repair of UV damage	-1.68049	9.45805	0.000289302	0.000742902
YBR011C	chrII	257112	Cytoplasmic inorganic pyrophosphatase PPase; homodimer that catalyzes the rapid exchange of oxygens from Pi with water, highly expressed and essential for viability, active-site residues show identity to those from E. coli PPase	-1.83084	10.7968	4.46761e-06	1.56643e-05
YBR014C	chrII	266725	Cis-golgi localized monothiol glutaredoxin; more similar in activity to dithiol than other monothiol glutaredoxins; involved in the oxidative stress response; does not bind metal ions; GRX7 has a paralog, GRX6, that arose from the whole genome duplication	1.92072	7.75309	7.87064e-08	3.75862e-07
YBR021W	chrII	281443	Plasma membrane localized uracil permease; expression is tightly regulated by uracil levels and environmental cues; conformational alterations induced by unfolding or substrate binding result in Rsp5p-mediated ubiquitination and degradation	3.61995	6.94838	4.1523e-19	1.24691e-17
YBR022W	chrII	283738	Phosphatase that is highly specific for ADP-ribose 1''-phosphate; a tRNA splicing metabolite; may have a role in regulation of tRNA splicing	-1.88518	4.91159	1.48689e-06	5.61433e-06
YBR024W	chrII	289445	Protein anchored to mitochondrial inner membrane; may have a redundant function with Sco1p in delivery of copper to cytochrome c oxidase; interacts with Cox2p; SCO2 has a paralog, SCO1, that arose from the whole genome duplication	1.23507	6.29192	3.79302e-05	0.000114306
YBR025C	chrII	290681	P-loop ATPase with similarity to human OLA1 and bacterial YchF; identified as specifically interacting with the proteasome; null mutant displays increased translation rate and increased readthrough of premature stop codons; protein abundance increases in response to hydrogen peroxide and to DNA replication stress	-2.54622	8.77073	7.05329e-11	5.64373e-10
YBR031W	chrII	300166	Ribosomal 60S subunit protein L4A; N-terminally acetylated; homologous to mammalian ribosomal protein L4 and bacterial L4; RPL4A has a paralog, RPL4B, that arose from the whole genome duplication	-2.41339	7.71998	2.04134e-07	8.94509e-07
YBR033W	chrII	301944	Putative zinc cluster protein, predicted to be a transcription factor; not an essential gene; EDS1 has a paralog, RGT1, that arose from the whole genome duplication	2.22548	4.50319	3.44097e-07	1.45055e-06
YBR034C	chrII	304930	Nuclear SAM-dependent mono- and asymmetric methyltransferase; modifies hnRNPs, including Npl3p and Hrp1p, affecting their activity and nuclear export; methylates U1 snRNP protein Snp1p, ribosomal protein Rps2p, and histones H3 and H4; interacts genetically with genes encoding components of Rpd3L and this interaction is important for Rpd3 recruitment to the subtelomeric region.	-1.73962	7.46984	9.0564e-08	4.25326e-07
YBR037C	chrII	310565	Copper-binding protein of mitochondrial inner membrane; required for cytochrome c oxidase activity and respiration; may function to deliver copper to cytochrome c oxidase; similar to thioredoxins; SCO1 has a paralog, SCO2, that arose from the whole genome duplication	1.6773	6.63704	4.38165e-08	2.18015e-07
YBR038W	chrII	311898	Chitin synthase II; catalyzes transfer of N-acetylglucosamine GlcNAc to chitin upon activation of zymogenic form; required for chitin synthesis in the primary septum during cytokinesis; localization regulated by Cdk1p during mitosis; phosphorylation by Dbf2p kinase regulates its dynamics and chitin synthesis during cytokinesis	1.38224	6.87284	9.66331e-06	3.21586e-05
YBR041W	chrII	318266	Very long chain fatty acyl-CoA synthetase and fatty acid transporter; activates imported fatty acids with a preference for very long lengths C20-C26; has a separate function in the transport of long chain fatty acids	-1.59765	6.87431	1.66453e-06	6.23437e-06
YBR042C	chrII	320416	Putative transferase involved in phospholipid biosynthesis; required for incorporation of stearic acid into phosphatidylinositol; affects chromosome stability when overexpressed; CST26 has a paralog, YDR018C, that arose from the whole genome duplication	-2.50075	5.96429	1.64173e-10	1.2398e-09
YBR047W	chrII	331833	Putative protein of unknown function; proposed to be involved in iron or copper homeostasis; the authentic, non-tagged protein is detected in highly purified mitochondria in high-throughput studies	2.55845	5.45569	3.60201e-16	6.93897e-15
YBR048W	chrII	332831	Protein component of the small 40S ribosomal subunit; homologous to mammalian ribosomal protein S11 and bacterial S17; RPS11B has a paralog, RPS11A, that arose from the whole genome duplication	-1.80906	8.19076	1.89398e-05	6.04298e-05
YBR049C	chrII	334386	RNA polymerase I enhancer binding protein; DNA binding protein that binds to genes transcribed by both RNA polymerase I and RNA polymerase II; required for termination of RNA polymerase I transcription; Reb1p bound to DNA acts to block RNA polymerase II readthrough transcription	1.87066	7.5364	4.03626e-06	1.42301e-05
YBR050C	chrII	337183	Regulatory subunit of the Glc7p type-1 protein phosphatase; involved with Reg1p, Glc7p, and Snf1p in regulation of glucose-repressible genes, also involved in glucose-induced proteolysis of maltose permease; REG2 has a paralog, REG1, that arose from the whole genome duplication	4.90244	7.7092	1.04709e-26	1.16204e-24
YBR052C	chrII	338720	Protein of unknown function; member of a flavodoxin-like fold protein family that includes Pst2p and Ycp4p; green fluorescent protein GFP-fusion protein localizes to the cytoplasm in a punctate pattern; RFS1 has a paralog, PST2, that arose from the whole genome duplication	0.99362	7.58723	0.00170759	0.00372055
YBR053C	chrII	339675	Putative protein of unknown function; induced by cell wall perturbation	1.65362	7.57592	1.70857e-07	7.62434e-07
YBR054W	chrII	343101	Protein with a putative role in response to acid stress; null mutant is sensitive to acetic acid; transcription is regulated by Haa1p and induced in the presence of acetic acid; protein observed in plasma membrane foci in the presence of acetic acid; the authentic, non-tagged protein is detected in a phosphorylated state in highly purified mitochondria in high-throughput studies	-3.71271	7.85581	3.44759e-26	3.25925e-24
YBR056W-A	chrII	351255	Protein of unknown function; mRNA identified as translated by ribosome profiling data; partially overlaps dubious ORF YBR056C-B; YBR056W-A has a paralog, YDR034W-B, that arose from the whole genome duplication	-3.4112	6.70294	1.94461e-07	8.5506e-07
YBR058C-A	chrII	356324	Protein that stimulates the activity of serine palmitoyltransferase; involved in sphingolipid biosynthesis; Lcb1p and Lcb2p are the two components of serine palmitoyltransferase	-1.56647	7.04857	0.00186324	0.00402704
YBR061C	chrII	364787	2'-O-ribose methyltransferase; methylates the 2'-O-ribose of tRNA-Phe, tRNA-Trp, and tRNA-Leu at positions C32 and N34 of the tRNA anticodon loop; crucial biological role likely modification of tRNA-Phe; interacts with Trm732p and Rtt10p in 2'-O-methylation of C32 and N34 substrate tRNAs, respectively; functionally complemented by human FTSJ1	-2.03893	5.65176	1.42747e-08	7.76064e-08
YBR063C	chrII	366970	Putative protein of unknown function; YBR063C is not an essential gene	3.19457	6.50347	3.6803e-23	2.06461e-21
YBR065C	chrII	368584	Pre-mRNA splicing factor; facilitates the cooperative formation of U2/U6 helix II in association with stem II in the spliceosome, function may be regulated by Slu7p	2.49967	6.78302	8.63304e-13	9.94846e-12
YBR066C	chrII	370037	Transcriptional repressor; mediates glucose repression and negatively regulates filamentous growth; activated in stochastic pulses of nuclear localization in response to low glucose	-3.02336	6.31082	6.69674e-08	3.22822e-07
YBR067C	chrII	372103	Major cell wall mannoprotein with possible lipase activity; transcription is induced by heat- and cold-shock; member of the Srp1p/Tip1p family of serine-alanine-rich proteins	-1.49336	8.64811	0.000368798	0.000927901
YBR068C	chrII	373861	High-affinity leucine permease; functions as a branched-chain amino acid permease involved in uptake of leucine, isoleucine and valine; contains 12 predicted transmembrane domains; BAP2 has a paralog, BAP3, that arose from the whole genome duplication	-2.27596	9.23459	6.4521e-09	3.6926e-08
YBR069C	chrII	376574	Amino acid transporter for valine, leucine, isoleucine, and tyrosine; low-affinity tryptophan and histidine transporter; overexpression confers FK506 and FTY720 resistance; protein abundance increases in response to DNA replication stress	-2.94059	7.54852	6.53522e-13	7.72275e-12
YBR071W	chrII	380411	Protein of unknown function found in the cytoplasm and bud neck; mRNA expression may be regulated by the cell cycle and/or cell wall stress; overexpression of YBR071W affects endocytic protein trafficking	-1.8089	6.2616	7.67764e-07	3.02659e-06
YBR072W	chrII	382030	Small heat shock protein sHSP with chaperone activity; forms hollow, sphere-shaped oligomers that suppress unfolded proteins aggregation; long-lived protein that is preferentially retained in mother cells and forms cytoplasmic foci; oligomer activation requires heat-induced conformational change; also has mRNA binding activity	6.17021	10.3227	1.58385e-16	3.23421e-15
YBR076C-A	chrII	391351	Dubious open reading frame; unlikely to encode a functional protein, based on available experimental and comparative sequence data; partially overlaps verified gene ECM8; identified by fungal homology and RT-PCR	1.35418	4.99503	0.000172527	0.000462337
YBR077C	chrII	391805	Component of the EGO and GSE complexes; essential for integrity and function of EGO; EGO is involved in the regulation of microautophagy and GSE is required for proper sorting of amino acid permease Gap1p; gene exhibits synthetic genetic interaction with MSS4	1.43633	6.96457	4.93687e-06	1.71798e-05
YBR078W	chrII	393123	GPI-anchored protein of unknown function; possible role in apical bud growth; GPI-anchoring on the plasma membrane crucial to function; phosphorylated in mitochondria; similar to Sps2p; ECM33 has a paralog, PST1, that arose from the whole genome duplication	-2.51589	8.92625	9.26532e-11	7.23234e-10
YBR079C	chrII	395383	eIF3a subunit of the eukaryotic translation initiation factor 3 eIF3; subunit of the core complex of eIF3; essential for translation; part of a Prt1p-Rpg1p-Nip1p subcomplex that stimulates binding of mRNA and tRNAiMet to ribosomes; involved in translation reinitiation	-2.54527	8.01584	6.6307e-13	7.79947e-12
YBR082C	chrII	406628	Ubiquitin-conjugating enzyme E2; key E2 partner with Ubc1p for the anaphase-promoting complex APC; mediates degradation of abnormal or excess proteins, including calmodulin and histone H3; regulates levels of DNA Polymerase-{alpha} to promote efficient and accurate DNA replication; interacts with many SCF ubiquitin protein ligases; component of the cellular stress response; UBC4 has a paralog, UB…	-3.7328	9.60857	4.51045e-20	1.57711e-18
YBR083W	chrII	409169	Transcription factor targeting filamentation genes and Ty1 expression; Ste12p activation of most filamentation gene promoters depends on Tec1p and Tec1p transcriptional activity is dependent on its association with Ste12p; binds to TCS elements upstream of filamentation genes, which are regulated by Tec1p/Ste12p/Dig1p complex; competes with Dig2p for binding to Ste12p/Dig1p; positive regulator of…	1.27638	5.94337	1.11352e-05	3.67692e-05
YBR084C-A	chrII	414186	Ribosomal 60S subunit protein L19A; rpl19a and rpl19b single null mutations result in slow growth, while the double null mutation is lethal; homologous to mammalian ribosomal protein L19, no bacterial homolog; RPL19A has a paralog, RPL19B, that arose from the whole genome duplication	-3.20644	9.84382	1.21656e-11	1.12919e-10
YBR084W	chrII	411054	Mitochondrial C1-tetrahydrofolate synthase; involved in interconversion between different oxidation states of tetrahydrofolate THF; provides activities of formyl-THF synthetase, methenyl-THF cyclohydrolase, and methylene-THF dehydrogenase	-2.36095	7.08819	5.86912e-13	6.98411e-12
YBR087W	chrII	423765	Subunit of heteropentameric Replication factor C RF-C; RF-C is a DNA binding protein and ATPase that acts as a clamp loader of the proliferating cell nuclear antigen PCNA processivity factor for DNA polymerases delta and epsilon	-1.22659	6.00926	0.00241123	0.00506557
YBR092C	chrII	427698	Constitutively expressed acid phosphatase similar to Pho5p; brought to the cell surface by transport vesicles; hydrolyzes thiamin phosphates in the periplasmic space, increasing cellular thiamin uptake; expression is repressed by thiamin	-4.01231	6.76832	1.78383e-18	4.74293e-17
YBR093C	chrII	429548	Repressible acid phosphatase; 1 of 3 repressible acid phosphatases that also mediates extracellular nucleotide-derived phosphate hydrolysis; secretory pathway derived cell surface glycoprotein; induced by phosphate starvation and coordinately regulated by PHO4 and PHO2	-3.67769	8.21513	9.6878e-21	3.77528e-19
YBR095C	chrII	434406	Component of the histone deacetylase Rpd3L complex; possibly involved in cell fusion and invasive growth; relocalizes to the cytosol in response to hypoxia	1.77935	6.28322	4.9e-08	2.42389e-07
YBR096W	chrII	436021	Putative protein of unknown function; green fluorescent protein GFP-fusion protein localizes to the ER	-2.56866	6.77985	4.08518e-12	4.10529e-11
YBR104W	chrII	449667	Putative mitochondrial inner membrane transporter; proposed role in oleate metabolism and glutamate biosynthesis; member of the mitochondrial carrier MCF family; YMC2 has a paralog, YMC1, that arose from the whole genome duplication	-3.2943	6.60396	1.51508e-17	3.56428e-16
YBR106W	chrII	452658	Probable membrane protein; involved in phosphate transport; role in the maturation of secretory proteins; pho88 pho86 double null mutant exhibits enhanced synthesis of repressible acid phosphatase at high inorganic phosphate concentrations	-1.9441	8.21436	0.000110979	0.000308745
YBR111C	chrII	461178	Nudix hydrolase family member with ADP-ribose pyrophosphatase activity; shown to metabolize O-acetyl-ADP-ribose to AMP and acetylated ribose 5'-phosphate	-1.90332	7.73975	1.89358e-08	1.01094e-07
YBR111W-A	chrII	462139	Component of both the SAGA histone acetylase and TREX-2 complexes; interacts with RNA polymerase II; involved in mRNA export coupled transcription activation and elongation; involved in post-transcriptional tethering of active genes to the nuclear periphery and to non-nascent mRNP	-1.55532	4.617	7.31376e-05	0.000208935
YBR114W	chrII	467248	Nucleotide excision repair NER protein; binds damaged DNA during NER; binds DNA in an ATP-dependent manner with Rad7p during NER; required for NER of non-transcribed chromatin; subunit of Nucleotide Excision Repair Factor 4 NEF4 and the Elongin-Cullin-Socs ECS ligase complex	1.2796	6.4225	0.00176704	0.00383862
YBR118W	chrII	477671	Translational elongation factor EF-1 alpha; in the GTP-bound active form, binds to and delivers aminoacylated tRNA to the A-site of ribosomes for elongation of nascent polypeptides; associates with vacuolar Rho1p GTPase; TEF2-RFP levels increase during replicative aging; may also have a role in tRNA re-export from the nucleus; TEF2 has a paralog, TEF1, that arose from the whole genome duplication	-1.05061	6.81026	0.00164949	0.00361246
YBR119W	chrII	479338	U1 snRNP A protein; homolog of human U1-A; involved in nuclear mRNA splicing	1.99016	6.82413	2.40566e-10	1.76449e-09
YBR121C	chrII	481364	Cytoplasmic and mitochondrial glycyl-tRNA synthase; ligates glycine to the cognate anticodon-bearing tRNA; transcription termination factor that may interact with the 3'-end of pre-mRNA to promote 3'-end formation; GRS1 has a paralog, GRS2, that arose from the whole genome duplication	-2.89484	8.64722	8.46806e-14	1.15587e-12
YBR123C	chrII	484742	Subunit of RNA polymerase III transcription initiation factor complex; one of six subunits of the RNA polymerase III transcription initiation factor complex TFIIIC; part of the TauA globular domain of TFIIIC that binds DNA at the BoxA promoter sites of tRNA and similar genes; human homolog is TFIIIC-63	0.920649	6.44644	0.0031277	0.00644867
YBR126C	chrII	488905	Synthase subunit of trehalose-6-P synthase/phosphatase complex; synthesizes the storage carbohydrate trehalose, which is critically important for survival of long-term desiccation; also found in a monomeric form; expression is induced by the stress response and repressed by the Ras-cAMP pathway; protein abundance increases in response to DNA replication stress and in response to prolonged exposur…	1.94784	9.85641	1.35325e-06	5.15162e-06
YBR127C	chrII	491269	Subunit B of V1 peripheral membrane domain of vacuolar H+-ATPase; an electrogenic proton pump found throughout the endomembrane system; contains nucleotide binding sites; also detected in the cytoplasm; protein abundance increases in response to DNA replication stress	-1.39751	9.01264	8.70662e-05	0.000245973
YBR128C	chrII	493081	Autophagy-specific subunit of phosphatidylinositol 3-kinase complex I; Atg14p targets complex I to the phagophore assembly site PAS; required for localizing additional ATG proteins to the PAS; required for overflow degradation of misfolded proteins when ERAD is saturated; homolog of human Barkor; other members are Vps34, Vps15, and Vps30p	2.00663	5.63469	2.24813e-11	1.98903e-10
YBR130C	chrII	495592	Protein adaptor between Myo4p and the She2p-mRNA complex; part of the mRNA localization machinery that restricts accumulation of certain proteins to the bud; also required for cortical ER inheritance	-1.07547	6.6857	0.000501484	0.00122668
YBR132C	chrII	499652	Plasma membrane regulator of polyamine and carnitine transport; has similarity to transporters but lacks transport activity; may act as a sensor that transduces environmental signals; has a positive or negative regulatory effect on transcription of many transporter genes	4.2959	7.69647	1.36837e-20	5.2131e-19
YBR133C	chrII	501804	Protein arginine N-methyltransferase; exhibits septin and Hsl1p-dependent bud neck localization and periodic Hsl1p-dependent phosphorylation; required along with Hsl1p for bud neck recruitment, phosphorylation, and degradation of Swe1p; relocalizes away from bud neck upon DNA replication stress	1.04382	6.10427	0.000623168	0.00149146
YBR136W	chrII	505668	Genome integrity checkpoint protein and PI kinase superfamily member; Mec1p and Dun1p function in same pathway to regulate dNTP pools and telomere length; signal transducer required for cell cycle arrest and transcriptional responses to damaged or unreplicated DNA; facilitates replication fork progression and regulates P-body formation under replication stress; promotes interhomolog recombination…	2.30347	5.41589	3.69414e-13	4.56624e-12
YBR138C	chrII	513762	Cytoplasmic protein of unknown function; APCCCdh1 substrate; potentially phosphorylated by Cdc28p; YBR138C is not an essential gene	2.07161	5.6988	1.41097e-08	7.68731e-08
YBR140C	chrII	517350	GTPase-activating protein; negatively regulates RAS by converting it from GTP- to the GDP-bound inactive form, required for reducing cAMP levels under nutrient limiting conditions, mediates membrane association of adenylate cyclase; mutations cause catalase T deficiency, defective glycogen synthesis and defective trehalose accumulation; IRA1 has a paralog, IRA2, that arose from the whole genome d…	1.14678	6.76595	0.000359903	0.00090731
YBR143C	chrII	530869	Polypeptide release factor eRF1 in translation termination; mutant form acts as a recessive omnipotent suppressor; methylated by Mtq2p-Trm112p in ternary complex eRF1-eRF3-GTP; mutation of methylation site confers resistance to zymocin; has a role in cytokinesis through interaction with Mlc1p	-2.77947	9.56843	7.20171e-12	6.87192e-11
YBR147W	chrII	536575	Putative vacuolar membrane transporter for cationic amino acids; likely contributes to amino acid homeostasis by exporting cationic amino acids from the vacuole; positive regulation by Lys14p suggests that lysine may be the primary substrate; member of the PQ-loop family, with seven transmembrane domains; similar to mammalian PQLC2 vacuolar transporter; RTC2 has a paralog, YPQ1, that arose from t…	4.09323	6.4274	5.28994e-26	4.82235e-24
YBR150C	chrII	541209	Putative protein of unknown function; the authentic, non-tagged protein is detected in highly purified mitochondria in high-throughput studies; TBS1 has a paralog, HAL9, that arose from the whole genome duplication	3.45119	6.86372	4.17231e-20	1.48949e-18
YBR154C	chrII	548362	RNA polymerase subunit ABC27; common to RNA polymerases I, II, and III; contacts DNA and affects transactivation	-2.97485	7.72035	6.54958e-17	1.41078e-15
YBR155W	chrII	549771	TPR-containing co-chaperone; binds both Hsp82p Hsp90 and Ssa1p Hsp70 and stimulates the ATPase activity of SSA1, ts mutants reduce Hsp82p function while over expression suppresses the phenotypes of an HSP82 ts allele and a cpr7 deletion	-1.67775	6.55949	3.54195e-08	1.80276e-07
YBR158W	chrII	556549	Protein required for daughter cell separation; multiple mitotic checkpoints, and chromosome stability; contains 12 degenerate leucine-rich repeat motifs; expression is induced by the Mitotic Exit Network MEN	-3.27733	6.50899	1.8388e-19	5.94117e-18
YBR159W	chrII	558685	Microsomal beta-keto-reductase; contains oleate response element ORE sequence in the promoter region; mutants exhibit reduced VLCFA synthesis, accumulate high levels of dihydrosphingosine, phytosphingosine and medium-chain ceramides	-1.964	7.24989	8.70197e-08	4.12182e-07
YBR161W	chrII	561634	Mannosylinositol phosphorylceramide MIPC synthase catalytic subunit; forms a complex with regulatory subunit Csg2p; function in sphingolipid biosynthesis is overlapping with that of Sur1p; CSH1 has a paralog, SUR1, that arose from the whole genome duplication	2.60026	6.69919	1.50594e-15	2.6149e-14
YBR162C	chrII	563203	Covalently-bound cell wall protein of unknown function; identified as a cell cycle regulated SBF target gene; deletion mutants are highly resistant to treatment with beta-1,3-glucanase; has sequence similarity to YJL171C	-1.51007	8.6786	8.53229e-05	0.000241851
YBR162W-A	chrII	565231	Protein of unknown function; expression suppresses a secretory pathway mutation in E. coli; has similarity to the mammalian RAMP4 protein involved in secretion	-2.54188	8.23223	2.54673e-08	1.32528e-07
YBR165W	chrII	568852	Ubiquitin-conjugating enzyme suppressor that regulates Cdc34p; functions as a general positive regulator of Cdc34p activity; nuclear protein that may represent a link between nucleocytoplasmic transport and ubiquitin ligase activity	1.75828	7.18775	1.54359e-07	6.96116e-07
YBR170C	chrII	576344	Substrate-recruiting cofactor of the Cdc48p-Npl4p-Ufd1p segregase; assists Cdc48p in the dislocation of misfolded, polyubiquitinated ERAD substrates that are subsequently delivered to the proteasome for degradation; also involved in the regulated destruction of resident ER membrane proteins, such as HMG-CoA reductase Hmg1/2p and cytoplasmic proteins Fbp1p; role in mobilizing membrane bound transc…	0.970068	6.68172	0.00439132	0.00871606
YBR171W	chrII	578364	Non-essential subunit of Sec63 complex; with Sec61 complex, Kar2p/BiP and Lhs1p forms a channel competent for SRP-dependent and post-translational SRP-independent protein targeting and import into the ER; other members are Sec63p, Sec62p, and Sec72p	-2.11574	7.60099	1.82356e-10	1.36849e-09
YBR173C	chrII	581726	Chaperone required for correct maturation of the 20S proteasome; short-lived chaperone; may inhibit premature dimerization of proteasome half-mers; degraded by proteasome upon completion of its assembly	-2.17836	8.16922	2.12778e-07	9.29198e-07
YBR175W	chrII	582408	Essential subunit of the COMPASS Set1C complex; COMPASS methylates histone H3 on lysine 4 and is required in transcriptional silencing near telomeres; WD40 beta propeller superfamily member and ortholog of mammalian WDR5	-1.86033	5.74547	0.000243282	0.000634297
YBR177C	chrII	584807	Acyl-coenzymeA:ethanol O-acyltransferase; plays a minor role in medium-chain fatty acid ethyl ester biosynthesis; possesses short-chain esterase activity; localizes to lipid particles and the mitochondrial outer membrane; EHT1 has a paralog, EEB1, that arose from the whole genome duplication	1.03524	7.70815	0.00115669	0.00261975
YBR179C	chrII	586547	Mitofusin; integral membrane protein involved in mitochondrial outer membrane tethering and fusion; role in mitochondrial genome maintenance; efficient tethering and degradation of Fzo1p requires an intact N-terminal GTPase domain; targeted for destruction by the ubiquitin ligase SCF-Mdm30p and the cytosolic ubiquitin-proteasome system	1.89326	7.07129	6.04299e-07	2.43677e-06
YBR181C	chrII	591712	Protein component of the small 40S ribosomal subunit; homologous to mammalian ribosomal protein S6, no bacterial homolog; RPS6B has a paralog, RPS6A, that arose from the whole genome duplication	-3.98384	6.67261	5.74862e-15	9.40599e-14
YBR183W	chrII	596115	Alkaline ceramidase; also has reverse CoA-independent ceramide synthase activity; catalyzes both breakdown and synthesis of phytoceramide; overexpression confers fumonisin B1 resistance; YPC1 has a paralog, YDC1, that arose from the whole genome duplication	2.68064	6.97247	1.0953e-11	1.02035e-10
YBR187W	chrII	602634	Protein of unknown function involved in calcium homeostasis; localizes to the cis- and medial-Golgi apparatus; GFP-fusion protein localizes to the vacuole; TMEM165, a human gene which causes Congenital Disorders of Glycosylation is orthologous and functionally complements the null allele; expression pattern and physical interactions suggest a possible role in ribosome biogenesis; expression reduc…	-2.04376	6.89643	1.69278e-06	6.33552e-06
YBR189W	chrII	604508	Protein component of the small 40S ribosomal subunit; homologous to mammalian ribosomal protein S9 and bacterial S4; RPS9B has a paralog, RPS9A, that arose from the whole genome duplication	-4.1403	9.97427	1.76869e-16	3.54086e-15
YBR191W	chrII	606270	Ribosomal 60S subunit protein L21A; homologous to mammalian ribosomal protein L21, no bacterial homolog; RPL21A has a paralog, RPL21B, that arose from the whole genome duplication	-5.15466	9.81636	5.92532e-20	2.03012e-18
YBR195C	chrII	610614	Subunit of chromatin assembly factor I CAF-1; chromatin assembly by CAF-1 affects multiple processes including silencing at telomeres, mating type loci, and rDNA; maintenance of kinetochore structure; deactivation of DNA damage checkpoint after DNA repair; chromatin dynamics during transcription; and repression of divergent noncoding transcription; Msi1p localizes to nucleus and cytoplasm and ind…	-1.19811	4.85356	9.44491e-05	0.000265752
YBR196C	chrII	612236	Glycolytic enzyme phosphoglucose isomerase; catalyzes the interconversion of glucose-6-phosphate and fructose-6-phosphate; required for cell cycle progression and completion of the gluconeogenic events of sporulation	-3.10564	10.0349	2.65309e-14	3.88081e-13
YBR198C	chrII	616127	Subunit 90 kDa of TFIID and SAGA complexes; involved in RNA polymerase II transcription initiation and in chromatin modification	1.4568	7.95266	0.00014203	0.000385468
YBR201W	chrII	623576	ER membrane protein that promotes export of misfolded polypeptides; required for ER-associated protein degradation of misfolded or unassembled proteins; initiates export of aberrant polypeptides from ER lumen by threading them into the ER membrane and routing them to Hrd1p for ubiquitylation; N- and C- termini protrude into the cytoplasm; similar to Dfm1p; homolog of mammalian derlin-1	-1.33899	5.35181	0.000278315	0.000717212
YBR202W	chrII	625772	Component of the Mcm2-7 hexameric helicase complex; MCM2-7 primes origins of DNA replication in G1 and becomes an active ATP-dependent helicase that promotes DNA melting and elongation in S-phase; forms an Mcm4p-6p-7p subcomplex	-1.17943	6.04462	0.000400176	0.000999951
YBR203W	chrII	629168	Protein required for antifungal drug ciclopirox olamine resistance; not related to the subtelomerically-encoded COS family; the authentic, non-tagged protein is detected in highly purified mitochondria in high-throughput studies	3.0324	6.44404	7.46451e-17	1.58118e-15
YBR205W	chrII	633622	Putative alpha-1,2-mannosyltransferase; involved in O- and N-linked protein glycosylation; member of the KRE2/MNT1 mannosyltransferase family; Svp26p mediates uptake of Ktr3p into COPII vesicles; relocalizes from nucleus to vacuole upon DNA replication stress	-1.42167	6.45031	5.57965e-06	1.92071e-05
YBR208C	chrII	636703	Urea amidolyase; contains both urea carboxylase and allophanate hydrolase activities, degrades urea to CO2 and NH3; expression sensitive to nitrogen catabolite repression and induced by allophanate, an intermediate in allantoin degradation; protein abundance increases in response to DNA replication stress	-1.91463	7.1057	0.00282793	0.00585662
YBR210W	chrII	645550	Protein involved in export of proteins from the endoplasmic reticulum; ERV15 has a paralog, ERV14, that arose from the whole genome duplication	-1.10255	5.71299	0.00173437	0.00377085
YBR212W	chrII	647886	RNA binding protein that negatively regulates growth rate; interacts with the 3' UTR of the mitochondrial porin POR1 mRNA and enhances its degradation; overexpression impairs mitochondrial function; interacts with Dhh1p to mediate POR1 mRNA decay; expressed in stationary phase	1.40246	8.07092	7.64457e-05	0.000217412
YBR213W	chrII	650368	Bifunctional dehydrogenase and ferrochelatase; involved in the biosynthesis of siroheme, a prosthetic group used by sulfite reductase; required for sulfate assimilation and methionine biosynthesis	-0.993024	4.693	0.00121324	0.00273447
YBR214W	chrII	651415	Protein involved in cell separation during budding; one of two S. cerevisiae homologs Sds23p and Sds24p of the S. pombe Sds23 protein, which is implicated in APC/cyclosome regulation; may play an indirect role in fluid-phase endocytosis; protein abundance increases in response to DNA replication stress; SDS24 has a paralog, SDS23, that arose from the whole genome duplication	2.65858	9.1415	5.05415e-12	4.98097e-11
YBR222C	chrII	666720	Oxalyl-CoA synthetase; capable of catalyzing conversion of oxalate to oxalyl-CoA; catalyzes first step in pathway of oxalate degradation that functions to protect yeast from inhibitory effects of oxalate; peroxisomal protein that binds mRNA; localizes to both peroxisomal peripheral membrane and matrix, expression is highly inducible by oleic acid; similar to E. coli long chain acyl-CoA synthetase	2.14342	8.79336	3.28933e-09	1.97786e-08
YBR225W	chrII	670627	Putative protein of unknown function; non-essential gene identified in a screen for mutants affected in mannosylphophorylation of cell wall components	1.50597	6.56009	9.91939e-05	0.000278284
YBR227C	chrII	673572	Mitochondrial matrix protein; putative ATP-binding chaperone with non-proteolytic function; similar to bacterial ClpX proteins	-1.78168	5.96411	1.4103e-07	6.40533e-07
YBR230C	chrII	679549	Mitochondrial outer membrane receptor for cytosolic ribosomes; integral protein of the outer membrane that interacts with the nascent chain-associated complex NAC bound to ribosomes, contributing to co-translational mitochondrial import; interacts with porin Por1p and Om45p; abundance is decreased in cells grown in glucose relative to other carbon sources	3.6272	9.13276	6.90184e-19	2.00193e-17
YBR233W-A	chrII	684977	Essential subunit of the Dam1 complex aka DASH complex; complex couples kinetochores to the force produced by MT depolymerization thereby aiding in chromosome segregation; is transferred to the kinetochore prior to mitosis	-2.75409	5.6522	2.98868e-11	2.58159e-10
YBR237W	chrII	691969	RNA helicase in the DEAD-box family; necessary for prespliceosome formation, bridges U1 and U2 snRNPs and enables stable U2 snRNP association with intron RNA	1.1823	7.12442	0.00401685	0.00805104
YBR239C	chrII	698354	Transcriptional regulator; involved in regulation of gluconeogenesis and fermentable carbon utilization; GFP-fusion protein localizes to cytoplasm, nucleus; null mutation affects periodicity of transcriptional and metabolic oscillation; plays role in restricting Ty1 transposition; member of the zinc cluster family of proteins, similar to Rds2p	-1.10622	4.40106	0.00050862	0.00124294
YBR241C	chrII	702589	Putative transporter, member of the sugar porter family; green fluorescent protein GFP-fusion protein localizes to the vacuolar membrane; YBR241C is not an essential gene; YBR241C has a paralog, VPS73, that arose from the whole genome duplication	1.75603	6.69352	1.73623e-08	9.33979e-08
YBR245C	chrII	708150	ATPase subunit of imitation-switch ISWI class chromatin remodelers; with Ioc3p forms Isw1a complex involved in repression of transcription initiation; with Ioc2p and Ioc4p forms Isw1b complex involved in regulation of transcription elongation; Isw1b recruited to ORFs by H3K36 methylation and acts with Chd1p to prevent trans-histone exchange over coding regions; Isw1p import into nucleus depends o…	-1.36628	5.85454	2.42462e-05	7.60768e-05
YBR246W	chrII	711591	Methylesterase performing penultimate step of diphthamide biosynthesis; hydrolyzes methylated diphthine to produce diphthine and allows Dph6-catalyzed amidation reaction to occur; deletion leads to resistance to sordarin and accumulation of methylatediphthine; WD40 domain-containing protein; involved in endosomal recycling; forms complex with Rtt10p that functions in retromer-mediated pathway for…	-1.01977	5.7568	0.000846479	0.00196779
YBR247C	chrII	713004	Protein associated with U3 and U14 snoRNAs; required for pre-rRNA processing and 40S ribosomal subunit synthesis; localized in the nucleus and concentrated in the nucleolus	-1.33843	6.24859	2.19141e-05	6.94423e-05
YBR248C	chrII	714807	Imidazole glycerol phosphate synthase; glutamine amidotransferase:cyclase that catalyzes the fifth step of histidine biosynthesis and also produces 5-aminoimidazole-4-carboxamide ribotide AICAR, a purine precursor	-3.19794	6.79106	5.84871e-19	1.72588e-17
YBR249C	chrII	716882	3-deoxy-D-arabino-heptulosonate-7-phosphate DAHP synthase; catalyzes the first step in aromatic amino acid biosynthesis and is feedback-inhibited by tyrosine or high concentrations of phenylalanine or tryptophan; relative distribution to the nucleus increases upon DNA replication stress	-4.80291	8.80179	7.10966e-26	6.25773e-24
YBR252W	chrII	722611	deoxyuridine triphosphate diphosphatase dUTPase; catalyzes hydrolysis of dUTP to dUMP and PPi, thereby preventing incorporation of uracil into DNA during replication; critical for the maintenance of genetic stability; also has diphosphatase activity on deoxyinosine triphosphate	-3.04562	6.9321	3.64859e-06	1.29528e-05
YBR254C	chrII	723736	Core component of transport protein particle TRAPP complexes I-III; TRAPP complexes are related multimeric guanine nucleotide-exchange factors for the GTPase Ypt1p, regulating ER-Golgi traffic TRAPPI, intra-Golgi traffic TRAPPII, endosome-Golgi traffic TRAPPII and III and autophagy TRAPPIII; mutation of conserved residues leads to defects in endocytic recycling and a block in sporulation/meiosis;…	-2.15703	5.14876	2.41632e-05	7.5863e-05
YBR257W	chrII	728885	Subunit of both RNase MRP and nuclear RNase P; RNase MRP cleaves pre-rRNA, while nuclear RNase P cleaves tRNA precursors to generate mature 5' ends and facilitates turnover of nuclear RNAs; binds to the RPR1 RNA subunit in RNase P	1.45896	6.75581	3.11929e-05	9.57544e-05
YBR259W	chrII	730387	Protein of unknown function; YBR259W is not an essential gene; forms cytoplasmic foci upon DNA replication stress	1.20626	5.52405	0.000145481	0.000394622
YBR261C	chrII	734832	AdoMet-dependent proline methyltransferase; catalyzes the dimethylation of ribosomal proteins Rpl12 and Rps25 at N-terminal proline residues; has a role in protein synthesis; fusion protein localizes to the cytoplasm	-2.25051	6.34065	1.03588e-11	9.6676e-11
YBR263W	chrII	736264	Mitochondrial serine hydroxymethyltransferase; converts serine to glycine plus 5,10 methylenetetrahydrofolate; involved in generating precursors for purine, pyrimidine, amino acid, and lipid biosynthesis; reverse reaction generates serine	-1.23635	8.31197	0.00161805	0.00355122
YBR267W	chrII	739841	Cytoplasmic pre-60S factor; required for the correct recycling of shuttling factors Alb1, Arx1 and Tif6 at the end of the ribosomal large subunit biogenesis; involved in bud growth in the mitotic signaling network	-0.921652	7.00031	0.00395579	0.00794739
YBR268W	chrII	741299	Mitochondrial ribosomal protein of the large subunit	-1.69982	6.06621	1.94222e-05	6.18916e-05
YBR269C	chrII	742160	Protein required for assembly of succinate dehydrogenase; interacts with flavinylated Sdh1p and may function as a chaperone for free Sdh1p, protecting its FAD cofactor from redox reactions before assembly of the complex; soluble protein of the mitochondrial matrix; respiratory defect of null mutant is functionally complemented by Drosophila and human orthologs	1.19216	6.64798	0.00228596	0.00483222
YBR270C	chrII	742761	Subunit of TORC2 membrane-associated complex; involved in regulation of actin cytoskeletal dynamics during polarized growth and cell wall integrity; interacts with Slm1p and Slm2p, homologous PH domain-containing TORC2 substrates; BIT2 has a paralog, BIT61, that arose from the whole genome duplication	0.969847	5.79833	0.00364492	0.00740442
YBR272C	chrII	746361	Proteasome-interacting protein; involved in the assembly of the base subcomplex of the 19S proteasomal regulatory particle RP; involved in DNA mismatch repair during slow growth; weak similarity to Msh1p; related to human 19S subunit S5b; structural study suggests Hsm3p is a scaffold protein for Rpt1p-Rpt2p complex formation	1.1111	5.33342	0.000677993	0.00161134
YBR280C	chrII	762784	F-Box protein involved in proteasome-dependent degradation of Aah1p; involved in proteasome-dependent degradation of Aah1p during entry of cells into quiescence; interacts with Skp1	1.88098	6.52216	4.25978e-08	2.12989e-07
YBR283C	chrII	768943	Subunit of the Ssh1 translocon complex; Sec61p homolog involved in co-translational pathway of protein translocation; not essential	-1.31906	8.25001	0.000456416	0.00112615
YBR284W	chrII	771239	Putative metallo-dependent hydrolase superfamily protein; similar to AMP deaminases but lacks key catalytic residues and does not rescue purine nucleotide metabolic defect of quadruple aah1 ade8 amd1 his1 mutant; null mutant exhibits longer telomeres, altered Ty mobility, decreased resistance to rapamycin and wortmannin; induced in response to hydrostatic pressure; not an essential gene; YBR284W …	3.3777	5.51264	8.95441e-19	2.5681e-17
YBR289W	chrII	779667	Subunit of the SWI/SNF chromatin remodeling complex; involved in transcriptional regulation; functions interdependently in transcriptional activation with Snf2p and Snf6p; relocates to the cytosol under hypoxic conditions	1.41166	6.77281	0.000282586	0.000727851
YBR290W	chrII	782591	Heavy metal ion homeostasis protein; facilitates trafficking of Smf1p and Smf2p metal transporters to vacuole where they are degraded; acts as an adaptor protein with Rsp5p in the regulated endocytosis of Smf1p and is itself ubiquitylated by Rsp5p; controls metal ion transport, prevents metal hyperaccumulation, functions in copper detoxification	1.10039	8.24718	0.00138467	0.00308141
YBR291C	chrII	783673	Mitochondrial inner membrane citrate transporter; member of the mitochondrial carrier family	1.02	5.59524	0.00266297	0.00553521
YBR293W	chrII	787006	Permease of basic amino acids in the vacuolar membrane	1.41476	5.16696	2.48097e-05	7.76603e-05
YBR295W	chrII	792849	Cadmium transporting P-type ATPase; may also have a role in copper and iron homeostasis; stabilized by Cd binding, which prevents ubiquitination; S288C and other lab strains contain a G970R mutation which eliminates Cd transport function	1.43738	5.42438	2.28368e-06	8.32728e-06
YBR297W	chrII	800523	MAL-activator protein; part of complex locus MAL3; nonfunctional in genomic reference strain S288C	4.01674	6.31698	2.33481e-28	3.50565e-26
YBR298C	chrII	802631	Maltose permease; high-affinity maltose transporter alpha-glucoside transporter; encoded in the MAL3 complex locus; member of the 12 transmembrane domain superfamily of sugar transporters; functional in genomic reference strain S288C	3.03648	6.64822	5.75612e-17	1.25577e-15
YCL001W	chrIII	111916	Protein involved in retention of membrane proteins; including Sec12p, in the ER; localized to Golgi; functions as a retrieval receptor in returning membrane proteins to the ER	-1.36816	7.07231	0.00112847	0.00256264
YCL002C	chrIII	110808	Putative protein of unknown function; YCL002C is not an essential gene	-1.42227	5.67169	0.00200761	0.00431531
YCL004W	chrIII	109105	Phosphatidylglycerolphosphate synthase; catalyzes the synthesis of phosphatidylglycerolphosphate from CDP-diacylglycerol and sn-glycerol 3-phosphate in the first committed and rate-limiting step of cardiolipin biosynthesis	1.37614	5.51668	1.79754e-05	5.75686e-05
YCL005W-A	chrIII	107023	Vacuolar H+ ATPase subunit e of the V-ATPase V0 subcomplex; essential for vacuolar acidification; interacts with the V-ATPase assembly factor Vma21p in the ER; involved in V0 biogenesis	-1.66835	6.14176	1.81877e-05	5.81392e-05
YCL009C	chrIII	104619	Regulatory subunit of acetolactate synthase; acetolactate synthase catalyzes the first step of branched-chain amino acid biosynthesis; enhances activity of the Ilv2p catalytic subunit, localizes to mitochondria	-1.62378	8.09634	0.00014115	0.000383487
YCL010C	chrIII	103571	Component of the HAT/Core module of the SAGA, SLIK, and ADA complexes; HAT/Core module also contains Gcn5p, Ngg1p, and Ada2p; binds methylated histone H3K4; involved in transcriptional regulation through SAGA and TBP recruitment to target promoters and H3 acetylation	2.44808	6.672	6.76067e-13	7.89776e-12
YCL028W	chrIII	70150	[PIN+] prion; an infectious protein conformation that is generally an ordered protein aggregate	-2.33124	7.54556	5.65534e-13	6.74545e-12
YCL029C	chrIII	68599	Microtubule-associated protein; component of the interface between microtubules and kinetochore, involved in sister chromatid separation; essential in polyploid cells but not in haploid or diploid cells; ortholog of mammalian CLIP-170	-1.79776	5.8651	6.64786e-09	3.79188e-08
YCL030C	chrIII	65934	Multifunctional enzyme containing phosphoribosyl-ATP pyrophosphatase; phosphoribosyl-AMP cyclohydrolase, and histidinol dehydrogenase activities; catalyzes the second, third, ninth and tenth steps in histidine biosynthesis	-2.19131	8.06361	6.04996e-10	4.12902e-09
YCL034W	chrIII	61658	Protein of unknown function; binds Las17p, which is a homolog of human Wiskott-Aldrich Syndrome protein involved in actin patch assembly and actin polymerization; may mediate disassembly of the Pan1 complex from the endocytic coat	1.99997	7.85111	8.92535e-09	4.9688e-08
YCL038C	chrIII	54941	Vacuolar integral membrane protein required for efflux of amino acids; required for efflux of amino acids during autophagic body breakdown in the vacuole; null mutation causes a gradual loss of viability during starvation	1.3127	5.54817	9.6039e-06	3.19817e-05
YCL039W	chrIII	52645	Subunit of GID Complex that binds directly to central component Vid30p; GID complex is involved in proteasome-dependent catabolite inactivation of fructose-1,6-bisphosphatase; Gid7p contains six WD40 repeats; computational analysis suggests that Gid7p and Moh1p have similar functions	2.34126	7.99054	2.0006e-10	1.48446e-09
YCL040W	chrIII	50838	Glucokinase; catalyzes the phosphorylation of glucose at C6 in the first irreversible step of glucose metabolism; one of three glucose phosphorylating enzymes; expression regulated by non-fermentable carbon sources; GLK1 has a paralog, EMI2, that arose from the whole genome duplication	2.26508	11.4978	7.8441e-08	3.74945e-07
YCL042W	chrIII	50584	Putative protein of unknown function; epitope-tagged protein localizes to the cytoplasm	1.68514	4.18504	1.67113e-05	5.37562e-05
YCL047C	chrIII	43661	Nicotinamide mononucleotide-specific adenylyltransferase NMNAT; catalyzes the conversion of nicotinamide mononucleotide NMN to nicotinamide adenine dinucleotide NAD+; role in the nicotinamide riboside NR salvage pathway of NAD+ biosynthesis; involved in NR and NAD+ homeostasis; ATPase involved in protein quality control and filamentation pathways; interacts physically with Kss1p and suppresses th…	-1.06635	5.46228	0.000413062	0.00102812
YCL050C	chrIII	37836	AP4A phosphorylase; bifunctional diadenosine 5',5'''-P1,P4-tetraphosphate phosphorylase and ADP sulfurylase involved in catabolism of bis5'-nucleosidyl tetraphosphates; catalyzes phosphorolysis of dinucleoside oligophosphates, cleaving substrates' alpha/beta-anhydride bond and introducing Pi into the beta-position of the corresponding NDP formed; protein abundance increases under DNA replication …	-4.20603	9.05079	4.05619e-23	2.22654e-21
YCL054W	chrIII	31449	AdoMet-dependent methyltransferase; involved in rRNA processing and 60S ribosomal subunit maturation; methylates G2922 in the tRNA docking site of the large subunit rRNA and in the absence of snR52, U2921; suppressor of PAB1 mutants	-2.29716	7.0733	3.11711e-09	1.87651e-08
YCL055W	chrIII	27929	Transcription factor required for response to pheromones; also required during meiosis; exists in two forms, a slower-migrating form more abundant during vegetative growth and a faster-migrating form induced by pheromone	-0.943964	4.44178	0.00430886	0.0085781
YCL056C	chrIII	26925	Protein that regulates peroxisome populations; peroxisomal integral membrane protein; interacts with Pex11p, Pex25p, and Pex27p to control both constitutive peroxisome division and peroxisome morphology and abundance during peroxisome proliferation	-2.8117	5.67884	9.05565e-16	1.66292e-14
YCL058W-A	chrIII	23584	Transcriptional repressor encoded by the FYV5 antisense strand; negatively regulates transcription of FYV5 by binding to the promoter on the sense strand	-1.52818	4.85212	2.83901e-05	8.79971e-05
YCL059C	chrIII	22429	Nucleolar protein required for rRNA synthesis and ribosomal assembly; required for the synthesis of 18S rRNA and for the assembly of 40S ribosomal subunit; essential gene	-2.3803	7.51003	3.42902e-08	1.75052e-07
YCL061C	chrIII	18816	S-phase checkpoint protein required for DNA replication; couples DNA helicase and polymerase; interacts with and stabilizes Pol2p at stalled replication forks during stress, where it forms a pausing complex with Tof1p and is phosphorylated by Mec1p; defines a novel S-phase checkpoint with Hog1p that coordinates DNA replication and transcription upon osmostress; protects uncapped telomeres; Dia2p-…	-1.45355	5.51771	0.000686621	0.00163033
YCR003W	chrIII	118620	Mitochondrial ribosomal protein of the large subunit; protein abundance increases in response to DNA replication stress	-1.43034	5.88894	5.37629e-06	1.85822e-05
YCR004C	chrIII	119575	Protein of unknown function; has sequence and structural similarity to flavodoxins; predicted to be palmitoylated; the authentic, non-tagged protein is detected in highly purified mitochondria in high-throughput studies	2.3014	8.93828	2.93764e-10	2.13601e-09
YCR005C	chrIII	120946	Citrate synthase; catalyzes the condensation of acetyl coenzyme A and oxaloacetate to form citrate, peroxisomal isozyme involved in glyoxylate cycle; expression is controlled by Rtg1p and Rtg2p transcription factors; CIT2 has a paralog, CIT1, that arose from the whole genome duplication	2.44481	10.2961	1.69358e-08	9.12957e-08
YCR007C	chrIII	126011	Putative integral membrane protein; member of DUP240 gene family; YCR007C is not an essential gene	0.943683	5.23232	0.0024656	0.0051628
YCR008W	chrIII	128470	Ser/Thr protein kinase involved in salt tolerance; funtions in regulation of Trk1p-Trk2p potassium transporter; overexpression affects the Fe-S and lipoamide containing proteins in the mitochondrion; required for lipoylation of Lat1p, Kgd2p and Gcv3p; partially redundant with Hal5p; has similarity to Npr1p; localizes to the cytoplasm and mitochondrion	1.06665	8.10767	0.00148507	0.00327769
YCR009C	chrIII	130745	Amphiphysin-like lipid raft protein; interacts with Rvs167p and regulates polarization of the actin cytoskeleton, endocytosis, cell polarity, cell fusion and viability following starvation or osmotic stress	-2.15876	8.72726	2.58743e-09	1.5876e-08
YCR011C	chrIII	133724	Putative ATP-dependent permease of the ABC transporter family	1.31734	8.06842	0.000233342	0.000610877
YCR012W	chrIII	137746	3-phosphoglycerate kinase; catalyzes transfer of high-energy phosphoryl groups from the acyl phosphate of 1,3-bisphosphoglycerate to ADP to produce ATP; key enzyme in glycolysis and gluconeogenesis	-4.47334	11.0736	1.60098e-22	8.09208e-21
YCR016W	chrIII	143634	Putative protein of unknown function; green fluorescent protein GFP-fusion protein localizes to the nucleolus and nucleus; predicted to be involved in ribosome biogenesis	-2.21768	7.41446	4.40942e-10	3.10056e-09
YCR020C	chrIII	154012	Protein of unknown function; has weak similarity to proteins involved in thiamin metabolism; expression is induced in the absence of thiamin	1.27304	4.25244	0.00163586	0.00358568
YCR020C-A	chrIII	154830	Non-catalytic subunit of N-terminal acetyltransferase of the NatC type; required for replication of dsRNA virus; member of the Sm protein family	-2.00069	5.2778	0.000138598	0.000377355
YCR023C	chrIII	158538	Vacuolar membrane protein of unknown function; member of the multidrug resistance family; YCR023C is not an essential gene	1.38364	6.2161	3.90536e-05	0.000117311
YCR024C-A	chrIII	162945	Regulatory subunit for the plasma membrane H+-ATPase Pma1p; small single-membrane span proteolipid; forms unique helix and positively charged cytoplasmic domain that is able to specifically segregate phosphatidylserines; PMP1 has a paralog, PMP2, that arose from the whole genome duplication	-2.38355	7.69419	5.97254e-11	4.9019e-10
YCR024C-B	chrIII	162599	Putative protein of unknown function; identified by expression profiling and mass spectrometry	-2.34442	7.87442	5.87902e-09	3.3804e-08
YCR028C-A	chrIII	172950	ssDNA-binding protein essential for mitochondrial genome maintenance; involved in mitochondrial DNA replication	-3.68301	7.09042	2.61328e-14	3.83356e-13
YCR030C	chrIII	173826	Negative regulator of WASP-Arp23 complex; involved in endocytic site formation; directly inhibits Las17p stimulation of Arp23 complex-mediated actin assembly in vitro; may regulate assembly and disassembly of the septin ring; colocalizes and interacts with septin subunits; potential role in actin cytoskeletal organization	1.10969	7.31325	0.00329832	0.00677856
YCR031C	chrIII	177500	Protein component of the small 40S ribosomal subunit; required for ribosome assembly and 20S pre-rRNA processing; mutations confer cryptopleurine resistance; homologous to mammalian ribosomal protein S14 and bacterial S11; RPS14A has a paralog, RPS14B, that arose from the whole genome duplication	-2.22658	9.47439	5.80244e-06	1.99203e-05
YCR032W	chrIII	179520	Protein homologous to Chediak-Higashi syndrome and Beige proteins; both of which are implicated in disease syndromes in human and mouse, respectively, due to defective lysosomal trafficking; mutant phenotype and genetic interactions suggest a role in protein sorting	1.0896	6.09904	0.000305918	0.00078242
YCR034W	chrIII	190592	Fatty acid elongase, involved in sphingolipid biosynthesis; acts on fatty acids of up to 24 carbons in length; mutations have regulatory effects on 1,3-beta-glucan synthase, vacuolar ATPase, and the secretory pathway; ELO2 has a paralog, ELO1, that arose from the whole genome duplication	-4.31139	6.74209	5.95966e-16	1.12682e-14
YCR042C	chrIII	201174	TFIID subunit 150 kDa; involved in RNA polymerase II transcription initiation	1.00834	6.80081	0.00379499	0.00766355
YCR043C	chrIII	206261	Putative protein of unknown function; green fluorescent protein GFP-fusion protein localizes to the Golgi apparatus; YCR043C is not an essential gene	-1.95568	6.09987	3.11778e-05	9.57544e-05
YCR044C	chrIII	206877	Protein of the endoplasmic reticulum; required for GPI-phospholipase A2 activity that remodels the GPI anchor as a prerequisite for association of GPI-anchored proteins with lipid rafts; functionally complemented by human ortholog PERLD1	-1.72788	6.10509	1.02975e-06	3.9946e-06
YCR046C	chrIII	209914	Mitochondrial ribosomal protein of the large subunit; required for respiration and for maintenance of the mitochondrial genome	-2.0234	6.25003	4.96075e-09	2.89756e-08
YCR051W	chrIII	214071	Putative protein of unknown function; green fluorescent protein GFP-fusion protein localizes to the cytoplasm and nucleus; contains ankyrin Ank repeats; YCR051W is not an essential gene	-2.46311	7.731	6.73591e-07	2.69067e-06
YCR053W	chrIII	216697	Threonine synthase; conserved protein that catalyzes formation of threonine from O-phosphohomoserine; expression is regulated by the GCN4-mediated general amino acid control pathway	-1.84678	8.22318	4.22771e-07	1.75325e-06
YCR060W	chrIII	224399	Component of conserved R2TP complex Rvb1-Rvb2-Tah1-Pih1; R2TP complex interacts with Hsp90 Hsp82p and Hsc82p to mediate assembly of large protein complexes such as box C/D snoRNPs and RNA polymerase II; contains a single TPR domain with at least two TPR motifs; plays a role in determining prion variants	-1.47346	5.69171	0.00388088	0.00780919
YCR061W	chrIII	225563	Protein of unknown function; green fluorescent protein GFP-fusion protein localizes to the cytoplasm in a punctate pattern; induced by treatment with 8-methoxypsoralen and UVA irradiation	0.927918	5.27585	0.0020254	0.00434987
YCR066W	chrIII	231500	E3 ubiquitin ligase; forms heterodimer with Rad6p to monoubiquitinate PCNA-K164; heterodimer binds single-stranded DNA and has single-stranded DNA dependent ATPase activity; required for postreplication repair; SUMO-targeted ubiquitin ligase STUbl that contains a SUMO-interacting motif SIM which stimulates its ubiquitin ligase activity towards the sumoylated form of PCNA	-0.92505	4.54835	0.00322506	0.00663334
YCR068W	chrIII	237214	Lipase required for intravacuolar lysis of autophagic and Cvt bodies; targeted to intravacuolar vesicles during autophagy via the multivesicular body MVB pathway	2.72401	7.24479	1.86273e-12	1.99773e-11
YCR071C	chrIII	240103	Mitochondrial ribosomal protein of the large subunit; conserved in metazoa, with similarity to human mitochondrial ribosomal protein MRPL49	-1.54714	5.69578	1.72662e-07	7.68473e-07
YCR072C	chrIII	240805	WD-repeat protein involved in ribosome biogenesis; may interact with ribosomes; required for maturation and efficient intra-nuclear transport or pre-60S ribosomal subunits, localizes to the nucleolus	-0.863121	6.18157	0.00311159	0.00641804
YCR073W-A	chrIII	246963	Protein with a possible role in tRNA export; shows similarity to 6-phosphogluconolactonase non-catalytic domains but does not exhibit this enzymatic activity; homologous to Sol3p and Sol4p; SOL2 has a paralog, SOL1, that arose from the whole genome duplication	1.51955	6.91315	8.46555e-06	2.83574e-05
YCR086W	chrIII	263392	Nucleolar protein that mediates homolog segregation during meiosis I; forms a complex with Lrs4p and then Mam1p at kinetochores; required for condensin recruitment to the replication fork barrier site and rDNA repeat segregation	1.65159	5.27642	3.96622e-07	1.65556e-06
YCR087C-A	chrIII	264006	Putative protein of unknown function; green fluorescent protein GFP-fusion protein localizes to the nucleolus; YCR087C-A is not an essential gene	-3.12593	7.16686	3.31005e-17	7.51013e-16
YCR090C	chrIII	272315	Putative protein of unknown function; green fluorescent protein GFP-fusion protein localizes to the cytoplasm and nucleus; YCR090C is not an essential gene	-2.96249	6.34508	2.83785e-12	2.95658e-11
YCR091W	chrIII	274404	Putative serine/threonine protein kinase; implicated in the regulation of phospholipid asymmetry through the activation of phospholipid translocases flippases; involved in the phosphorylation of upstream inhibitory kinase Ypk1p along with Fpk1p; has a redundant role in the cellular response to mating pheromone; KIN82 has a paralog, FPK1, that arose from the whole genome duplication	3.01551	6.54524	1.80346e-12	1.93825e-11
YCR092C	chrIII	276764	Mismatch repair protein; forms dimers with Msh2p that mediate repair of insertion or deletion mutations and removal of nonhomologous DNA ends, contains a PCNA Pol30p binding motif required for genome stability	1.31191	5.77697	1.58242e-05	5.10958e-05
YCR095C	chrIII	288170	Cytoplasmic protein required for replication of Brome mosaic virus; S. cerevisiae is a model system for studying replication of positive-strand RNA viruses in their natural hosts	-1.03959	6.32839	0.000772728	0.00181871
YDL003W	chrIV	444683	Essential alpha-kleisin subunit of the cohesin complex; required for sister chromatid cohesion in mitosis and meiosis; apoptosis induces cleavage and translocation of a C-terminal fragment to mitochondria; expression peaks in S phase	-2.20172	5.86717	4.65566e-10	3.24688e-09
YDL005C	chrIV	441014	Subunit of the RNA polymerase II mediator complex; associates with core polymerase subunits to form the RNA polymerase II holoenzyme; essential for transcriptional regulation; relocalizes to the cytosol in response to hypoxia	1.71096	8.18975	0.000100936	0.000282655
YDL013W	chrIV	429067	Subunit of the Slx5-Slx8 SUMO-targeted ubiquitin ligase STUbL complex; stimulated by SUMO-modified substrates; contains a RING domain and two SIM motifs; forms SUMO-dependent nuclear foci, including DNA repair centers; associates with the centromere; null mutants are aneuploid, have a metaphase delay, and spindle defects including: mispositioned spindles, fish hook spindles, and aberrant spindle …	2.08808	7.94155	9.23694e-08	4.33008e-07
YDL014W	chrIV	427364	Histone glutamine methyltransferase, modifies H2A at Q105 in nucleolus; component of the small subunit processome complex, which is required for processing of pre-18S rRNA; ortholog of mammalian fibrillarin	-2.44396	8.64504	8.0756e-11	6.42149e-10
YDL016C	chrIV	425570	Dubious open reading frame; unlikely to encode a functional protein, based on available experimental and comparative sequence data; partially overlaps the verified ORF CDC7/YDL153C, the catalytic subunit of a complex that regulates DNA replication	-1.51375	4.20589	0.000588554	0.00141859
YDL017W	chrIV	424209	DDK Dbf4-dependent kinase catalytic subunit; required for origin firing and replication fork progression in mitotic S phase through phosphorylation of Mcm2-7p complexes and Cdc45p; kinase activity correlates with cyclical DBF4 expression; required for pre-meiotic DNA replication, meiotic DSB formation, recruitment of the monopolin complex to kinetochores during meiosis I and as a gene-specific re…	1.18966	5.87713	0.000199573	0.000529257
YDL020C	chrIV	415113	Transcription factor that stimulates expression of proteasome genes; Rpn4p levels are in turn regulated by the 26S proteasome in a negative feedback control mechanism; RPN4 is transcriptionally regulated by various stress responses; relative distribution to the nucleus increases upon DNA replication stress	1.98511	9.74316	0.00010701	0.000298353
YDL021W	chrIV	413953	Homolog of Gpm1p phosphoglycerate mutase; converts 3-phosphoglycerate to 2-phosphoglycerate in glycolysis; may be non-functional; GPM2 has a paralog, GPM3, that arose from the whole genome duplication	2.0776	6.42665	1.62311e-06	6.09264e-06
YDL022W	chrIV	411825	NAD-dependent glycerol-3-phosphate dehydrogenase; key enzyme of glycerol synthesis, essential for growth under osmotic stress; expression regulated by high-osmolarity glycerol response pathway; protein abundance increases in response to DNA replication stress; constitutively inactivated via phosphorylation by the protein kinases YPK1 and YPK2, dephosphorylation increases catalytic activity; GPD1 …	3.71582	11.5528	3.07286e-18	7.88289e-17
YDL025C	chrIV	405344	Putative protein kinase, potentially phosphorylated by Cdc28p; interacts with ribosome biogenesis factors, Cka2, Gus1 and Arc1; protein abundance increases in response to DNA replication stress	2.24608	8.13304	3.85557e-07	1.61598e-06
YDL028C	chrIV	400997	Dual-specificity kinase; autophosphorylation required for function; required for spindle pole body SPB duplication and spindle checkpoint function; contributes to bi-orientation by promoting formation of force-generating kinetochore-microtubule attachments in meiosis I; substrates include SPB proteins Spc42p, Spc110p, and Spc98p, mitotic exit network protein Mob1p, kinetochore protein Cnn1p, and …	1.82385	6.9839	8.75193e-07	3.42103e-06
YDL030W	chrIV	397537	Subunit of the SF3a splicing factor complex; required for spliceosome assembly; acts after the formation of the U1 snRNP-pre-mRNA complex	-1.34845	5.72301	0.000459124	0.00113174
YDL036C	chrIV	387513	Mitochondrial tRNA:pseudouridine synthase; catalyzes the formation of pseudouridine at position 32 in mitochondrial tRNAs; contains an N-terminal mitochondrial targeting sequence; PUS9 has a paralog, RIB2, that arose from the whole genome duplication	-3.55607	5.69822	4.08199e-25	3.11023e-23
YDL039C	chrIV	381985	Pheromone-regulated protein; predicted to have one transmembrane segment; promoter contains Gcn4p binding elements	-6.28135	8.67785	3.91138e-35	1.53597e-32
YDL040C	chrIV	378874	Subunit of protein N-terminal acetyltransferase NatA; NatA is comprised of Nat1p, Ard1p, and Nat5p; N-terminally acetylates many proteins, which influences multiple processes such as the cell cycle, heat-shock resistance, mating, sporulation, and telomeric silencing	-2.33573	6.88779	7.27666e-13	8.46181e-12
YDL042C	chrIV	376757	Conserved NAD+ dependent histone deacetylase of the Sirtuin family; involved in regulation of lifespan; plays roles in silencing at HML, HMR, telomeres, and the rDNA locus; negatively regulates initiation of DNA replication; functions as a regulator of autophagy like mammalian homolog SIRT1, and also of mitophagy; SIR2 has a paralog, HST1, that arose from the whole genome duplication	1.21001	5.67486	0.00140274	0.0031189
YDL045W-A	chrIV	372248	Mitochondrial ribosomal protein of the small subunit; contains twin cysteine-x9-cysteine motifs; oxidized by Mia40p during import into mitochondria	0.957302	6.34249	0.00473459	0.00934328
YDL047W	chrIV	369771	Type 2A-related serine-threonine phosphatase; functions in the G1/S transition of the mitotic cycle; regulator of COPII coat dephosphorylation; required for ER to Golgi traffic; interacts with Hrr25p kinase; cytoplasmic and nuclear protein that modulates functions mediated by Pkc1p including cell wall and actin cytoskeleton organization; similar to human PP6	1.19846	8.56418	0.00097917	0.00225165
YDL048C	chrIV	366739	Protein containing a Kruppel-type zinc-finger domain; similar to Stp1p, Stp2p; predicted transcription factor; relative distribution to the nucleus increases upon DNA replication stress; STP4 has a paralog, STP3, that arose from the whole genome duplication	-2.85987	8.59092	1.80135e-10	1.35433e-09
YDL052C	chrIV	362672	1-acyl-sn-glycerol-3-phosphate acyltransferase; catalyzes the acylation of lysophosphatidic acid to form phosphatidic acid, a key intermediate in lipid metabolism; enzymatic activity detected in lipid particles and microsomes	-1.47012	7.11463	3.92246e-05	0.000117651
YDL054C	chrIV	359825	Protein with similarity to mammalian monocarboxylate permeases; monocarboxylate permeases are involved in transport of monocarboxylic acids across the plasma membrane but mutant is not deficient in monocarboxylate transport	1.06832	6.65315	0.00100394	0.00230342
YDL055C	chrIV	355674	GDP-mannose pyrophosphorylase mannose-1-phosphate guanyltransferase; synthesizes GDP-mannose from GTP and mannose-1-phosphate in cell wall biosynthesis; required for normal cell wall structure	-4.57364	9.83664	2.85995e-20	1.05036e-18
YDL061C	chrIV	340628	Protein component of the small 40S ribosomal subunit; homologous to mammalian ribosomal protein S29 and bacterial S14; RPS29B has a paralog, RPS29A, that arose from the whole genome duplication	-2.58544	9.07341	7.18484e-07	2.85436e-06
YDL065C	chrIV	336249	Chaperone and import receptor for newly-synthesized class I PMPs; binds peroxisomal membrane proteins PMPs in the cytoplasm and delivers them to the peroxisome for subsequent insertion into the peroxisomal membrane; interacts with Myo2p and contributes to peroxisome partitioning	1.10327	7.8758	0.000697808	0.00165458
YDL069C	chrIV	333121	Mitochondrial translational activator of the COB mRNA; membrane protein that interacts with translating ribosomes, acts on the COB mRNA 5'-untranslated leader	2.33463	5.42466	6.35723e-12	6.14653e-11
YDL074C	chrIV	324047	E3 ubiquitin ligase; forms heterodimer with Rad6p to regulate K63 polyubiquitination in response to oxidative stress and to monoubiquinate histone H2B-K123, which is required for the subsequent methylation of histone H3-K4 and H3-K79; required for DSBR, transcription, silencing, and checkpoint control; interacts with RNA-binding protein Npl3p, linking histone ubiquitination to mRNA processing; Br…	1.35531	7.74432	6.9955e-05	0.000200292
YDL075W	chrIV	322226	Ribosomal 60S subunit protein L31A; associates with karyopherin Sxm1p; loss of both Rpl31p and Rpl39p confers lethality; homologous to mammalian ribosomal protein L31, no bacterial homolog; RPL31A has a paralog, RPL31B, that arose from the whole genome duplication	-3.5449	9.54269	1.01309e-12	1.14168e-11
YDL076C	chrIV	320668	Component of the Rpd3L histone deacetylase complex; involved in histone deacetylation; protein abundance increases in response to DNA replication stress	1.03344	7.18579	0.00133136	0.00297574
YDL077C	chrIV	316971	Subunit of the HOPS endocytic tethering complex; vacuole membrane protein that functions as a Rab GTPase effector, interacting with both GTP- and GDP-bound conformations of Ypt7p, facilitating tethering and promoting several membrane fusion events at the late endosome and vacuole; required for both membrane and protein trafficking	0.987115	5.97401	0.00420206	0.0083795
YDL079C	chrIV	312951	Glycogen synthase kinase 3 GSK-3 homolog; one of four GSK-3 homologs in S. cerevisiae that function to activate Msn2p-dependent transcription of stress responsive genes and that function in protein degradation; MRK1 has a paralog, RIM11, that arose from the whole genome duplication	5.077	7.97988	2.80398e-23	1.59048e-21
YDL081C	chrIV	309802	Ribosomal stalk protein P1 alpha; involved in the interaction between translational elongation factors and the ribosome; free non-ribosomal P1 stimulates the phosphorylation of the eIF2 alpha subunit Sui2p by Gcn2p; accumulation of P1 in the cytoplasm is regulated by phosphorylation and interaction with the P2 stalk component	-2.99626	10.3383	1.3466e-07	6.13238e-07
YDL082W	chrIV	308424	Ribosomal 60S subunit protein L13A; not essential for viability; homologous to mammalian ribosomal protein L13, no bacterial homolog; RPL13A has a paralog, RPL13B, that arose from the whole genome duplication	-3.62377	9.43848	1.64448e-16	3.34466e-15
YDL083C	chrIV	306926	Protein component of the small 40S ribosomal subunit; homologous to mammalian ribosomal protein S16 and bacterial S9; RPS16B has a paralog, RPS16A, that arose from the whole genome duplication	-3.30905	8.99172	1.57425e-08	8.53134e-08
YDL087C	chrIV	300214	Essential protein associated with the U1 snRNP complex; splicing factor involved in recognition of 5' splice site; contains two zinc finger motifs; N-terminal zinc finger binds pre-mRNA; relocalizes to the cytosol in response to hypoxia	1.5847	5.49847	1.74244e-07	7.7484e-07
YDL091C	chrIV	293392	Subunit of the DSC ubiquitin ligase complex; UBX ubiquitin regulatory X domain-containing protein that interacts with Cdc48p; green fluorescent protein GFP-fusion protein localizes to the cytoplasm in a punctate pattern; ortholog of fission yeast Ucp10	1.08242	6.84115	0.00379762	0.00766582
YDL092W	chrIV	292781	Signal recognition particle SRP subunit; interacts with the RNA component of SRP to form the Alu domain, which is the region of SRP responsible for arrest of nascent chain elongation during membrane targeting; homolog of mammalian SRP14	-1.90211	8.18743	4.11117e-06	1.44542e-05
YDL100C	chrIV	282112	Guanine nucleotide exchange factor for Gpa1p; amplifies G protein signaling; functions as a chaperone under ATP-depleted oxidative stress conditions; subunit of the GET complex, which is involved in ATP dependent Golgi to ER trafficking and insertion of tail-anchored TA proteins into the ER membrane under non-stress conditions; has low-level ATPase activity; protein abundance increases in respons…	-1.69619	7.85769	1.6131e-07	7.23628e-07
YDL101C	chrIV	280307	Cell-cycle checkpoint serine-threonine kinase; required for DNA damage-induced transcription of certain target genes, phosphorylation of Rad55p and Sml1p, and transient G2/M arrest after DNA damage; Mec1p and Dun1p function in same pathway to regulate both dNTP pools and telomere length; also regulates postreplicative DNA repair	1.04088	5.1294	0.00152664	0.00336216
YDL103C	chrIV	275148	UDP-N-acetylglucosamine pyrophosphorylase; catalyzes the formation of UDP-N-acetylglucosamine UDP-GlcNAc, which is important in cell wall biosynthesis, protein N-glycosylation, and GPI anchor biosynthesis; protein abundance increases in response to DNA replication stress	-0.946794	5.7385	0.00129225	0.00289848
YDL104C	chrIV	273653	Protein involved in threonylcarbamoyl adenosine biosynthesis; Sua5p and Qri7p are necessary and sufficient for RNA t6A modification in vitro; highly conserved mitochondrial protein; essential for t6A modification of mitochondrial tRNAs that decode ANN codons; similar to Kae1p and E. coli YgjD, both of which are also required for tRNA t6A modification; when directed to the cytoplasm, complements t…	-1.59537	4.20311	5.28887e-06	1.83123e-05
YDL105W	chrIV	272389	Component of the SMC5-SMC6 complex; this complex plays a key role in the removal of X-shaped DNA structures that arise between sister chromatids during DNA replication and repair	2.21039	5.83785	1.18578e-12	1.3246e-11
YDL106C	chrIV	270222	Homeobox transcription factor; regulatory targets include genes involved in phosphate metabolism; binds cooperatively with Pho4p to the PHO5 promoter; phosphorylation of Pho2p facilitates interaction with Pho4p; relocalizes to the cytosol in response to hypoxia	1.85759	7.16549	6.12561e-07	2.46813e-06
YDL109C	chrIV	265258	Putative lipase; involved in lipid metabolism; not an essential gene; YDL109C has a paralog, ROG1, that arose from the whole genome duplication	1.99908	5.48112	1.44136e-10	1.09171e-09
YDL110C	chrIV	264512	ATPase dedicated chaperone that adapts proteasome assembly to stress; Tma17p is induced upon stress; interacts with Rpt6p to assist its pairing to Rpt3p and early steps in proteasome biogenesis; associates with ribosomes; heterozygous deletion demonstrated increases in chromosome instability in a rad9 deletion background; protein abundance is decreased upon intracellular iron depletion	2.60125	9.10876	5.01672e-08	2.47443e-07
YDL113C	chrIV	256633	Sorting nexin family member; required for the cytoplasm-to-vacuole targeting Cvt pathway and for endosomal sorting; has a Phox homology domain that binds phosphatidylinositol-3-phosphate; interacts with Snx4p; potential Cdc28p substrate	2.22566	7.4972	9.54498e-08	4.44997e-07
YDL116W	chrIV	251566	Subunit of the Nup84p subcomplex of the nuclear pore complex NPC; contributes to nucleocytoplasmic transport and NPC biogenesis; also plays roles in several processes that may require localization of genes or chromosomes at the nuclear periphery, including double-strand break repair, transcription and chromatin silencing; homologous to human NUP107	1.073	7.15394	0.00203837	0.00436946
YDL121C	chrIV	245133	Putative protein of unknown function; green fluorescent protein GFP-fusion protein localizes to the endoplasmic reticulum; YDL121C is not an essential protein	-1.7299	7.58407	6.26143e-05	0.000181062
YDL123W	chrIV	241418	Protein of unknown function; localized to the vacuolar outer membrane; predicted to be palmitoylated	1.46077	6.698	6.48222e-06	2.21497e-05
YDL129W	chrIV	231024	Protein of unknown function; green fluorescent protein GFP-fusion protein localizes to the cytoplasm and the nucleus; YDL129W is not an essential gene; relative distribution to the nucleus increases upon DNA replication stress	0.90506	6.49354	0.00241844	0.00507862
YDL130W	chrIV	229906	Ribosomal protein P1 beta; component of the ribosomal stalk, which is involved in interaction of translational elongation factors with ribosome; free non-ribosomal P1 stimulates the phosphorylation of the eIF2 alpha subunit Sui2p by Gcn2p; accumulation is regulated by phosphorylation and interaction with the P2 stalk component	-2.59662	8.82158	1.89269e-08	1.01094e-07
YDL130W-A	chrIV	229171	Protein involved in regulation of the mitochondrial F1F0-ATP synthase; Stf1p and Stf2p act as stabilizing factors that enhance inhibitory action of the Inh1p protein; protein abundance increases in response to DNA replication stress; STF1 has a paralog, INH1, that arose from the whole genome duplication	2.19749	7.70884	6.2365e-10	4.24016e-09
YDL133C-A	chrIV	221724	Ribosomal 60S subunit protein L41B; comprises only 25 amino acids; rpl41a rpl41b double null mutant is viable; homologous to mammalian ribosomal protein L41, no bacterial homolog; RPL41B has a paralog, RPL41A, that arose from the whole genome duplication	-1.53991	8.68646	0.0050751	0.00994181
YDL133W	chrIV	222427	Regulator of phospholipase D Spo14p; interacts with Spo14p and regulates its catalytic activity; capable of buffering the toxicity of C16:0 platelet activating factor, a lipid that accumulates intraneuronally in Alzheimer's patients	2.44207	7.98064	3.90518e-11	3.28434e-10
YDL134C	chrIV	219662	Catalytic subunit of protein phosphatase 2A PP2A; functionally redundant with Pph22p; methylated at C terminus; forms alternate complexes with several regulatory subunits; involved in signal transduction and regulation of mitosis; forms nuclear foci upon DNA replication stress; PPH21 has a paralog, PPH22, that arose from the whole genome duplication	1.51222	8.02478	4.43695e-06	1.55674e-05
YDL135C	chrIV	218680	Rho GDP dissociation inhibitor; involved in the localization and regulation of Cdc42p and Rho1p; protein abundance increases in response to DNA replication stress	-1.04808	7.19313	0.000992687	0.00228068
YDL136W	chrIV	217600	Ribosomal 60S subunit protein L35B; homologous to mammalian ribosomal protein L35 and bacterial L29; RPL35B has a paralog, RPL35A, that arose from the whole genome duplication	-2.35634	8.27113	5.52265e-06	1.90365e-05
YDL139C	chrIV	211375	Nonhistone component of centromeric chromatin; binds to histone H3 variant, Cse4p, and recruits it to centromeres; involved in the assembly and maintenance of Cse4-H4 at centromeres; required for kinetochore assembly and G2/M progression; may protect Cse4p from ubiquitylation; homolog of mammalian HJURP	2.395	6.25957	3.93241e-12	3.97275e-11
YDL140C	chrIV	205360	RNA polymerase II largest subunit B220; part of central core; phosphorylation of C-terminal heptapeptide repeat domain regulates association with transcription and splicing factors; similar to bacterial beta-prime	1.55342	8.84731	0.000176457	0.000471878
YDL143W	chrIV	199996	Subunit of the cytosolic chaperonin Cct ring complex; related to Tcp1p, required for the assembly of actin and tubulins in vivo	-1.60473	8.20518	2.89035e-06	1.04204e-05
YDL149W	chrIV	184925	Transmembrane protein involved in forming Cvt and autophagic vesicles; cycles between the phagophore assembly site PAS and other cytosolic punctate structures, not found in autophagosomes; may be involved in membrane delivery to the PAS	2.66225	6.3331	2.75829e-09	1.68425e-08
YDL150W	chrIV	183343	RNA polymerase III subunit C53	-1.40283	7.06162	8.45559e-06	2.83426e-05
YDL153C	chrIV	181186	Subunit of U3-containing Small Subunit SSU processome complex; involved in production of 18S rRNA and assembly of small ribosomal subunit; disrupts silencing when overproduced; mutant has increased aneuploidy tolerance; essential gene	-1.67646	7.86004	3.37078e-05	0.000102672
YDL154W	chrIV	178334	Protein of the MutS family; forms a dimer with Msh4p that facilitates crossovers between homologs during meiosis; msh5-Y823H mutation confers tolerance to DNA alkylating agents; homologs present in C. elegans and humans	0.89797	4.38249	0.00341371	0.00699317
YDL155W	chrIV	176773	B-type cyclin involved in cell cycle progression; activates Cdc28p to promote the G2/M transition; may be involved in DNA replication and spindle assembly; accumulates during S phase and G2, then targeted for ubiquitin-mediated degradation; relative distribution to the nucleus increases upon DNA replication stress; CLB3 has a paralog, CLB4, that arose from the whole genome duplication	1.18146	6.65209	0.000294654	0.000755126
YDL156W	chrIV	174918	DNA-binding protein with preference for UV-damaged DNA; protein sequence contains three WD domains WD-40 repeat; green fluorescent protein GFP-fusion protein localizes to the cytoplasm and nucleus; potential regulatory target of Mbp1p, which binds to the promoter region; co-localizes with Hos2p in nuclear foci in response to DNA damage by MMS	2.32843	5.64628	8.94778e-12	8.44333e-11
YDL159W	chrIV	172481	Signal transducing MAP kinase kinase; involved in pheromone response where it phosphorylates Fus3p; involved in the pseudohyphal/invasive growth pathway where it phosphorylates of Kss1p; phosphorylated by Ste11p; degraded by ubiquitin pathway	2.87531	7.18319	5.67755e-17	1.24394e-15
YDL160C	chrIV	170410	Cytoplasmic DExD/H-box helicase, stimulates mRNA decapping; coordinates distinct steps in mRNA function and decay, interacts with both the decapping and deadenylase complexes, role in translational repression, mRNA decay, and processing body dynamics; may have a role in mRNA export; C-terminus of Dhh1p interacts with Ngr1p and promotes POR1, but not EDC1 mRNA decay; forms cytoplasmic foci upon DN…	1.94931	7.62583	9.04139e-09	5.02792e-08
YDL166C	chrIV	163449	Essential NTPase required for small ribosome subunit synthesis; mediates processing of the 20S pre-rRNA at site D in the cytoplasm but associates only transiently with 43S preribosomes via Rps14p, may be the endonuclease for site D; depletion leads to accumulation of pre-40S ribosomes in 80S-like ribosomes	-1.66956	6.07289	9.80499e-06	3.25875e-05
YDL167C	chrIV	160995	Putative RNA binding protein of unknown function; localizes to stress granules induced by glucose deprivation; predicted to be involved in ribosome biogenesis	-2.45067	6.56035	4.48222e-13	5.48722e-12
YDL168W	chrIV	159604	Bifunctional alcohol dehydrogenase and formaldehyde dehydrogenase; formaldehyde dehydrogenase activity is glutathione-dependent; functions in formaldehyde detoxification and formation of long chain and complex alcohols, regulated by Hog1p-Sko1p; protein abundance increases in response to DNA replication stress	3.36032	9.20635	7.57485e-15	1.21221e-13
YDL169C	chrIV	158064	Protein of unknown function; transcript accumulates in response to any combination of stress conditions	3.74052	7.17137	1.04396e-09	6.85899e-09
YDL170W	chrIV	156318	Transcriptional activator for GABA-dependent induction of GABA genes; binds to DNA elements found in the promoters of target genes and increases their expression in the presence of GABA gamma-aminobutyrate; zinc finger transcription factor of the Zn2-Cys6 binuclear cluster domain type; localized to the nucleus; examples of GABA genes include UGA1, UGA2, and UGA4	2.31428	7.89633	2.21121e-11	1.95976e-10
YDL171C	chrIV	149203	NAD+-dependent glutamate synthase GOGAT; synthesizes glutamate from glutamine and alpha-ketoglutarate; with Gln1p, forms the secondary pathway for glutamate biosynthesis from ammonia; expression regulated by nitrogen source; assembles into filaments as cells approach stationary phase and under cytosolic acidification and starvation conditions	1.33281	7.84709	0.000300473	0.000769651
YDL174C	chrIV	145826	D-lactate dehydrogenase; oxidizes D-lactate to pyruvate, transcription is heme-dependent, repressed by glucose, and derepressed in ethanol or lactate; located in the mitochondrial inner membrane	3.27449	9.65538	1.08509e-15	1.96432e-14
YDL175C	chrIV	144484	RNA-binding subunit of the TRAMP nuclear RNA surveillance complex; involved in nuclear RNA processing and degradation; involved in TRAMP complex assembly as a bridge between Mtr4p and Trf4p; stimulates the polyA polymerase activity of Pap2p in vitro; has 5 zinc knuckle motifs; AIR2 has a paralog, AIR1, that arose from the whole genome duplication; Air2p and Air1p have nonredundant roles in regula…	2.23555	6.24104	1.3532e-12	1.4985e-11
YDL176W	chrIV	142097	Protein of unknown function; predicted by computational methods to be involved in fructose-1,6-bisphosphatase Fbp1p degradation; interacts with components of the GID complex; YDL176W is not an essential gene	1.65719	5.84067	8.7871e-08	4.15353e-07
YDL177C	chrIV	141209	Putative protein of unknown function; similar to the mouse IMPACT gene; YDL177C is not an essential gene	-1.25317	4.75016	9.37688e-05	0.000264032
YDL179W	chrIV	138291	Cyclin; forms a functional kinase complex with Pho85p cyclin-dependent kinase Cdk, expressed in late M/early G1 phase, activated by Swi5p; PCL9 has a paralog, PCL2, that arose from the whole genome duplication	-1.11399	5.6644	0.000821563	0.00191773
YDL180W	chrIV	135896	Putative protein of unknown function; green fluorescent protein GFP-fusion protein localizes to the vacuole	1.14776	6.84748	0.00226602	0.00479405
YDL182W	chrIV	133437	Homocitrate synthase isozyme and functions in DNA repair; catalyzes the condensation of acetyl-CoA and alpha-ketoglutarate to form homocitrate, which is the first step in the lysine biosynthesis pathway; LYS20 has a paralog, LYS21, that arose from the whole genome duplication	-1.10066	6.82648	0.00385132	0.00776807
YDL183C	chrIV	130871	Protein that may form an active mitochondrial KHE system; mitochondrial inner-membrane protein; non-essential gene; KHE system stands for K+/H+ exchanger system	3.34565	6.13829	8.58207e-25	6.17063e-23
YDL184C	chrIV	130407	Ribosomal 60S subunit protein L41A; comprises only 25 amino acids; rpl41a rpl41b double null mutant is viable; homologous to mammalian ribosomal protein L41, no bacterial homolog; RPL41A has a paralog, RPL41B, that arose from the whole genome duplication	-1.56667	9.04831	0.0040514	0.00811392
YDL191W	chrIV	117664	Ribosomal 60S subunit protein L35A; homologous to mammalian ribosomal protein L35 and bacterial L29; RPL35A has a paralog, RPL35B, that arose from the whole genome duplication	-1.52637	6.54604	0.000940912	0.00216954
YDL192W	chrIV	116321	ADP-ribosylation factor; GTPase of the Ras superfamily involved in regulation of coated vesicle formation in intracellular trafficking within the Golgi; ARF1 has a paralog, ARF2, that arose from the whole genome duplication	-2.531	8.96572	8.42605e-08	4.00512e-07
YDL193W	chrIV	114672	Putative prenyltransferase; required for cell viability; proposed to be involved in protein trafficking because tet-repressible mutant shows accumulation of hypoglycosylated forms of CPY	2.05458	7.28007	3.04449e-10	2.20177e-09
YDL194W	chrIV	111580	Plasma membrane low glucose sensor, regulates glucose transport; contains 12 predicted transmembrane segments and a long C-terminal tail required for induction of hexose transporters; also senses fructose and mannose; SNF3 has a paralog, RGT2, that arose from the whole genome duplication	2.06974	6.46827	1.01041e-07	4.68922e-07
YDL197C	chrIV	104917	Anti-silencing protein; causes derepression of silent loci when overexpressed	1.19581	6.78852	0.000192415	0.000511603
YDL198C	chrIV	103649	Mitochondrial GTP/GDP transporter; essential for mitochondrial genome maintenance; has a role in mitochondrial iron transport; member of the mitochondrial carrier family	-2.83211	7.21669	7.70076e-16	1.42954e-14
YDL199C	chrIV	101290	Putative transporter; member of the sugar porter family	3.85794	6.59547	2.50756e-29	4.00034e-27
YDL203C	chrIV	96082	Protein that functions in the cell wall integrity pathway; functions upstream of Pkc1p; GFP-fusion protein expression is induced in response to the DNA-damaging agent MMS; non-tagged Ack1p is detected in purified mitochondria	1.09091	6.46255	0.000264113	0.000683029
YDL204W	chrIV	94605	Reticulon protein; stabilizes membrane curvature; involved in nuclear pore assembly and maintenance of tubular ER morphology; interacts with exocyst subunit Sec6p, Yip3p, and Sbh1p; much less abundant than Rtn1p; rtn1 rtn2 yop1 triple mutant lacks tubular ER; member of RTNLA reticulon-like A subfamily; protein increases in abundance and relocalizes to plasma membrane upon DNA replication stress; …	2.17169	8.87973	0.000289168	0.000742902
YDL205C	chrIV	92762	Porphobilinogen deaminase; catalyzes the conversion of 4-porphobilinogen to hydroxymethylbilane, the third step in heme biosynthesis; localizes to the cytoplasm and nucleus; expression is regulated by Hap2p-Hap3p, but not by levels of heme	-1.40568	6.90148	1.62431e-05	5.23822e-05
YDL206W	chrIV	90176	Putative protein of unknown function; YDL206W is not an essential protein	2.23368	7.01566	4.22817e-11	3.53849e-10
YDL208W	chrIV	87512	Protein related to mammalian high mobility group HMG proteins; nuclear protein; essential for function of H/ACA-type snoRNPs, which are involved in 18S rRNA processing	-2.00976	8.27621	5.13674e-05	0.000150881
YDL209C	chrIV	86207	Member of the NineTeen Complex NTC; this complex contains Prp19p and stabilizes U6 snRNA in catalytic forms of the spliceosome containing U2, U5, and U6 snRNAs; binds directly to U6 snRNA; similar to S. pombe Cwf2	1.63027	6.15787	3.21713e-07	1.36294e-06
YDL213C	chrIV	77289	rRNA-binding protein required for 40S ribosomal subunit biogenesis; contains an RNA recognition motif RRM; hydrophilin essential to overcome the stress of the desiccation-rehydration process; NOP6 may be a fungal-specific gene as no homologs have been yet identified in higher eukaryotes	-1.61951	8.26824	2.57374e-05	8.03605e-05
YDL215C	chrIV	70640	NAD+-dependent glutamate dehydrogenase; degrades glutamate to ammonia and alpha-ketoglutarate; expression sensitive to nitrogen catabolite repression and intracellular ammonia levels; genetically interacts with GDH3 by suppressing stress-induced apoptosis	3.46076	8.72082	9.30355e-17	1.9465e-15
YDL219W	chrIV	65242	D-Tyr-tRNATyr deacylase; functions in protein translation, may affect nonsense suppression via alteration of the protein synthesis machinery; ubiquitous among eukaryotes	-1.66204	5.02806	9.8773e-06	3.27852e-05
YDL220C	chrIV	62244	Single stranded DNA-binding protein found at TG1-3 telomere G-tails; key roles in regulation of telomerase, telomere end protection, conventional telomere replication; regulates telomere replication through recruitment of specific sub-complexes, essential function is telomere capping; forms homodimer via N-terminus; disruption of dimerization leads to short telomeres; autophagy and proteasome are…	1.26313	4.90963	3.32148e-05	0.000101291
YDL223C	chrIV	57265	Shmoo tip protein, substrate of Hub1p ubiquitin-like protein; mutants are defective for mating projection formation, thereby implicating Hbt1p in polarized cell morphogenesis; HBT1 has a paralog, YNL195C, that arose from the whole genome duplication	4.62268	7.66501	3.41772e-32	8.30832e-30
YDL224C	chrIV	54397	Putative RNA binding protein; regulates the cell size requirement for passage through Start and commitment to cell division; WHI4 has a paralog, WHI3, that arose from the whole genome duplication	1.34802	7.33001	0.00020265	0.000536025
YDL226C	chrIV	51115	ADP-ribosylation factor GTPase activating protein ARF GAP; involved in ER-Golgi transport; required for prospore membrane formation; regulates phospholipase Spo14p; shares functional similarity with Glo3p; GCS1 has a paralog, SPS18, that arose from the whole genome duplication	-1.86171	6.63394	3.04217e-09	1.83791e-08
YDL229W	chrIV	44065	Cytoplasmic ATPase that is a ribosome-associated molecular chaperone; functions with J-protein partner Zuo1p; may be involved in folding of newly-made polypeptide chains; member of the HSP70 family; interacts with phosphatase subunit Reg1p; SSB1 has a paralog, SSB2, that arose from the whole genome duplication	-3.22298	9.19771	5.28241e-14	7.49075e-13
YDL230W	chrIV	42700	Phosphotyrosine-specific protein phosphatase; dephosphorylates a broad range of substrates in vivo, including Fpr3p; localized to the cytoplasm and the mitochondria; proposed to be a negative regulator of filamentation	2.12333	6.97859	3.35025e-11	2.86483e-10
YDL231C	chrIV	38867	Zinc finger protein containing five transmembrane domains; null mutant exhibits strongly fragmented vacuoles and sensitivity to brefeldin A, a drug which is known to affect intracellular transport	1.60469	7.34454	3.3074e-06	1.18299e-05
YDL235C	chrIV	33415	Osmotic stress-responsive phosphorelay intermediate sensor protein; phosphorylated by the plasma membrane sensor Sln1p in response to osmotic stress and then in turn phosphorylates the response regulators Ssk1p in the cytosol and Skn7p in the nucleus	-2.56938	6.98151	2.1673e-09	1.34599e-08
YDL236W	chrIV	32296	Alkaline phosphatase specific for p-nitrophenyl phosphate; also has protein phosphatase activity	-2.01293	6.67208	2.60636e-10	1.90896e-09
YDL237W	chrIV	30657	Putative protein of unknown function; required for respiratory growth; YDL237W is not an essential gene	-1.11577	6.38202	9.87518e-05	0.000277298
YDL238C	chrIV	28985	Guanine deaminase; a catabolic enzyme of the guanine salvage pathway producing xanthine and ammonia from guanine; activity is low in exponentially-growing cultures but expression is increased in post-diauxic and stationary-phase cultures	1.20501	4.5298	0.000329168	0.000836854
YDR001C	chrIV	450220	Neutral trehalase, degrades trehalose; required for thermotolerance and may mediate resistance to other cellular stresses; may be phosphorylated by Cdc28p; inhibited by Dcs1p; NTH1 has a paralog, NTH2, that arose from the whole genome duplication	2.30244	9.35875	8.65706e-07	3.38654e-06
YDR003W	chrIV	454122	Vacuolar protein; presumably functions within the endosomal-vacuolar trafficking pathway, affecting events that determine whether plasma membrane proteins are degraded or routed to the plasma membrane; RCR2 has a paralog, RCR1, that arose from the whole genome duplication	1.96498	7.17159	3.70038e-09	2.20683e-08
YDR003W-A	chrIV	454782	Putative protein of unknown function; identified by expression profiling and mass spectrometry	1.72488	4.86975	2.02869e-08	1.0721e-07
YDR006C	chrIV	458542	Protein of unknown function; overexpression suppresses the growth defect of mutants lacking protein kinase A activity; involved in cAMP-mediated signaling; localized to the nucleus; similar to the mouse testis-specific protein PBS13	1.73681	8.59924	9.01843e-06	3.015e-05
YDR011W	chrIV	465919	Plasma membrane ATP-binding cassette ABC transporter; multidrug transporter involved in multidrug resistance and resistance to singlet oxygen species	1.40291	8.24666	0.000513857	0.00125394
YDR012W	chrIV	471853	Ribosomal 60S subunit protein L4B; homologous to mammalian ribosomal protein L4 and bacterial L4; RPL4B has a paralog, RPL4A, that arose from the whole genome duplication	-3.94599	7.61678	1.51335e-16	3.10267e-15
YDR017C	chrIV	479115	Inositol hexakisphosphate and inositol heptakisphosphate kinase; generation of high energy inositol pyrophosphates by Kcs1p is required for many processes such as vacuolar biogenesis, stress response, RNA polymerase I-mediated rRNA transcription and telomere maintenance; inositol hexakisphosphate is also known as IP6; inositol heptakisphosphate is also known as IP7	1.11612	7.444	0.00349316	0.00713875
YDR019C	chrIV	484163	T subunit of the mitochondrial glycine decarboxylase complex; glycine decarboxylase is required for the catabolism of glycine to 5,10-methylene-THF; expression is regulated by levels of levels of 5,10-methylene-THF in the cytoplasm	-1.29692	6.07028	0.000161243	0.000434606
YDR020C	chrIV	485746	Putative protein of unknown function; non-essential gene identified in a screen for mutants with increased levels of rDNA transcription; weak similarity with uridine kinases and with phosphoribokinases	-1.58391	5.84638	1.85875e-05	5.93429e-05
YDR022C	chrIV	488072	Autophagy-specific protein required for autophagosome formation; may form a complex with Atg17p and Atg29p that localizes other proteins to the pre-autophagosomal structure; high-copy suppressor of CIK1 deletion	1.86601	5.50724	2.30266e-09	1.42313e-08
YDR023W	chrIV	489508	Cytosolic seryl-tRNA synthetase; class II aminoacyl-tRNA synthetase that aminoacylates tRNASer, displays tRNA-dependent amino acid recognition which enhances discrimination of the serine substrate, interacts with peroxin Pex21p	-2.46719	8.92484	3.71139e-11	3.14206e-10
YDR025W	chrIV	491515	Protein component of the small 40S ribosomal subunit; homologous to mammalian ribosomal protein S11 and bacterial S17; N-terminally propionylated in vivo; RPS11A has a paralog, RPS11B, that arose from the whole genome duplication	-3.53039	8.03886	1.26402e-13	1.65882e-12
YDR026C	chrIV	492556	RNA polymerase I termination factor; binds to rDNA terminator element, required for efficient Pol I termination; required for rDNA silencing at NTS1; facilities association of Sir2p with NTS1, contributes to rDNA stability and cell longevity; interacts physically with Fob1p and RENT subunits, Sir2p and Net1p; may interact with ribosomes, based on co-purification experiments; Myb-like DNA-binding …	-1.05832	6.31748	0.00231064	0.00487833
YDR027C	chrIV	494649	Component of the GARP Golgi-associated retrograde protein complex; GARP is required for the recycling of proteins from endosomes to the late Golgi, and for mitosis after DNA damage induced checkpoint arrest; potentially phosphorylated by Cdc28p; members of the GARP complex are Vps51p-Vps52p-Vps53p-Vps54p	1.33376	7.42832	0.000211074	0.000556865
YDR028C	chrIV	497835	Regulatory subunit of type 1 protein phosphatase Glc7p; involved in negative regulation of glucose-repressible genes; involved in regulation of the nucleocytoplasmic shuttling of Hxk2p; REG1 has a paralog, REG2, that arose from the whole genome duplication	1.40197	8.48862	0.0048879	0.0095972
YDR030C	chrIV	501753	Protein involved in DNA repair; related to the human CSA protein that is involved in transcription-coupled repair nucleotide excision repair	1.77904	5.95193	3.10595e-09	1.872e-08
YDR033W	chrIV	508147	Protein that localizes primarily to the plasma membrane; also found at the nuclear envelope; long-lived protein that is asymmetrically retained in the plasma membrane of mother cells; the authentic, non-tagged protein is detected in mitochondria in a phosphorylated state; null mutation confers sensitivity to acetic acid	-4.39344	9.6251	1.51455e-19	4.95627e-18
YDR034C	chrIV	509737	Transcriptional activator involved in regulating lysine biosynthesis; involved in the regulation of genes of the lysine biosynthesis pathway; requires 2-aminoadipate semialdehyde as co-inducer	1.2052	6.83249	0.000608376	0.00146085
YDR034W-B	chrIV	521314	Predicted tail-anchored plasma membrane protein; contains conserved CYSTM module; related proteins in other organisms may be involved in response to stress; green fluorescent protein GFP-fusion protein localizes to the cell periphery; YDR034W-B has a paralog, YBR056W-A, that arose from the whole genome duplication	4.39052	6.71959	1.10567e-24	7.73212e-23
YDR037W	chrIV	525440	Lysyl-tRNA synthetase	-2.79741	9.90386	2.38957e-12	2.52041e-11
YDR041W	chrIV	539803	Mitochondrial ribosomal protein of the small subunit; has similarity to E. coli S10 ribosomal protein; essential for viability, unlike most other mitoribosomal proteins	2.14137	7.91796	8.60805e-10	5.71444e-09
YDR043C	chrIV	542674	Transcriptional repressor; recruits the Cyc8p-Tup1p complex to promoters; mediates glucose repression and negatively regulates a variety of processes including filamentous growth and alkaline pH response; activated in stochastic pulses of nuclear localization in response to low glucose	2.0407	7.81556	1.01562e-07	4.70911e-07
YDR044W	chrIV	546642	Coproporphyrinogen III oxidase; an oxygen requiring enzyme that catalyzes the sixth step in the heme biosynthetic pathway; transcription is repressed by oxygen and heme via Rox1p and Hap1p	-3.17965	8.16455	2.90759e-17	6.65616e-16
YDR045C	chrIV	547978	RNA polymerase III subunit C11; mediates pol III RNA cleavage activity and is important for termination of transcription; homologous to TFIIS	-2.30135	5.03607	3.1498e-07	1.34109e-06
YDR046C	chrIV	548762	Amino acid permease; involved in uptake of cysteine, leucine, isoleucine and valine; BAP3 has a paralog, BAP2, that arose from the whole genome duplication	-4.1466	8.38226	8.55655e-24	5.26751e-22
YDR047W	chrIV	551860	Uroporphyrinogen decarboxylase; catalyzes the fifth step in the heme biosynthetic pathway; localizes to both the cytoplasm and nucleus; a hem12 mutant has phenotypes similar to patients with porphyria cutanea tarda	-1.44565	6.95127	1.44797e-05	4.71122e-05
YDR050C	chrIV	555726	Triose phosphate isomerase, abundant glycolytic enzyme; mRNA half-life is regulated by iron availability; transcription is controlled by activators Reb1p, Gcr1p, and Rap1p through binding sites in the 5' non-coding region; inhibition of Tpi1p activity by PEP phosphoenolpyruvate stimulates redox metabolism in respiring cells; E104D mutation in human TPI causes a rare autosomal disease	-3.01118	10.3929	3.51235e-13	4.35207e-12
YDR054C	chrIV	561440	Ubiquitin-conjugating enzyme E2; catalytic subunit of SCF ubiquitin-protein ligase complex together with Skp1p, Rbx1p, Cdc53p, and an F-box protein that regulates cell cycle progression by targeting key substrates for degradation; protein abundance increases in response to DNA replication stress	1.06467	8.46335	0.00359516	0.00732082
YDR055W	chrIV	563527	Cell wall protein that contains a putative GPI-attachment site; secreted by regenerating protoplasts; up-regulated by activation of the cell integrity pathway, as mediated by Rlm1p; upregulated by cell wall damage via disruption of FKS1; PST1 has a paralog, ECM33, that arose from the whole genome duplication	-2.96177	8.1834	9.43325e-16	1.72605e-14
YDR056C	chrIV	565023	Putative protein of unknown function; green fluorescent protein GFP-fusion protein localizes to the endoplasmic reticulum; YDR056C is not an essential protein	-1.74272	6.81223	9.74362e-08	4.53429e-07
YDR059C	chrIV	569234	Ubiquitin-conjugating enzyme; mediates selective degradation of short-lived, abnormal, or excess proteins, including histone H3; central component of the cellular stress response; expression is heat inducible; protein abundance increases in response to DNA replication stress; UBC5 has a paralog, UBC4, that arose from the whole genome duplication	1.49363	6.18803	3.69693e-06	1.31061e-05
YDR061W	chrIV	574164	Protein with similarity to ABC transporter family members; lacks predicted membrane-spanning regions; transcriptionally activated by Yrm1p along with genes involved in multidrug resistance	1.83556	6.90589	7.48909e-09	4.24798e-08
YDR063W	chrIV	578663	Protein that interacts with Arp2/3 complex; interacts with Arp2/3 complex to stimulate actin filament debranching and inhibit actin nucleation; has similarity to Cof1p and also to human glia maturation factor GMF; null mutant displays elevated mitochondrial genome loss	-2.44444	6.86433	3.93773e-12	3.97275e-11
YDR064W	chrIV	579458	Protein component of the small 40S ribosomal subunit; homologous to mammalian ribosomal protein S13 and bacterial S15	-2.83565	10.1233	4.44034e-08	2.2072e-07
YDR069C	chrIV	584939	Ubiquitin hydrolase; deubiquitinates intralumenal vesicle ILVs cargo proteins; required for recycling ubiquitin from proteasome-bound ubiquitinated intermediates, acts at the late endosome/prevacuolar compartment to recover ubiquitin from ubiquitinated membrane proteins destined for the vacuole; DOA4 has a paralog, UBP5, that arose from the whole genome duplication	3.51836	7.92935	3.62525e-19	1.1065e-17
YDR070C	chrIV	588098	Protein of unknown function; may be involved in responding to conditions of stress; the authentic, non-tagged protein is detected in highly purified mitochondria in high-throughput studies; protein abundance increases in response to DNA replication stress	4.96136	8.48043	1.57555e-26	1.5844e-24
YDR071C	chrIV	588827	Polyamine acetyltransferase; acetylates polyamines e.g. putrescine, spermidine, spermine and also aralkylamines e.g. tryptamine, phenylethylamine; may be involved in transcription and/or DNA replication	-1.57949	8.09211	1.04351e-05	3.45691e-05
YDR072C	chrIV	589761	Inositolphosphotransferase; involved in synthesis of mannose-inositol-P2-ceramide MIP2C, the most abundant sphingolipid; can mutate to resistance to the antifungals syringomycin E and DmAMP1 and to K. lactis zymocin	0.984432	7.52045	0.00479481	0.00943257
YDR073W	chrIV	592439	Subunit of the SWI/SNF chromatin remodeling complex; involved in transcriptional regulation; interacts with a highly conserved 40-residue sequence of Snf2p; relocates to the cytosol under hypoxic conditions	1.84792	7.24936	9.85423e-06	3.27299e-05
YDR074W	chrIV	593893	Phosphatase subunit of the trehalose-6-P synthase/phosphatase complex; involved in synthesis of the storage carbohydrate trehalose; expression is induced by stress conditions and repressed by the Ras-cAMP pathway; protein abundance increases in response to DNA replication stress	2.06833	10.1221	8.01963e-06	2.69698e-05
YDR075W	chrIV	597156	Catalytic subunit of protein phosphatase PP4 complex; Pph3p and Psy2p form active complex, Psy4p may provide substrate specificity; regulates recovery from the DNA damage checkpoint, the gene conversion- and single-strand annealing-mediated pathways of meiotic double-strand break repair and efficient Non-Homologous End-Joining NHEJ pathway; involved in activation of Gln3p to alleviate nitrogen ca…	-1.01634	6.40698	0.00205759	0.00440604
YDR076W	chrIV	598468	Protein that stimulates strand exchange; stimulates strand exchange by stabilizing the binding of Rad51p to single-stranded DNA; involved in the recombinational repair of double-strand breaks in DNA during vegetative growth and meiosis; forms heterodimer with Rad57p	1.36436	4.42636	1.38076e-05	4.52135e-05
YDR079C-A	chrIV	603593	Component of RNA polymerase II general transcription factor TFIIH; involved in transcription initiation and in nucleotide-excision repair; relocalizes to the cytosol in response to hypoxia; homolog of Chlamydomonas reinhardtii REX1-S protein involved in DNA repair	-2.9297	5.71377	2.05424e-10	1.52205e-09
YDR082W	chrIV	610441	Telomere end-binding and capping protein; plays a key role with Pol12p in linking telomerase action with completion of lagging strand synthesis, and in a regulatory step required for telomere capping; similar to human Stn1	1.42449	6.21208	2.25372e-06	8.22977e-06
YDR083W	chrIV	612073	Nucleolar S-adenosylmethionine-dependent rRNA methyltransferase; methylates adenine m1A of the large subunit LSU rRNA at position 645; involved in pre-rRNA cleavage at site A2; mutation is synthetically lethal with a gar1 mutation; deletion disrupts telomere maintenance by influencing the expression of neighboring gene STN1	-2.36766	7.6608	4.67144e-10	3.25344e-09
YDR084C	chrIV	613405	Integral membrane protein; localized to late Golgi vesicles along with the v-SNARE Tlg2p; green fluorescent protein GFP-fusion protein localizes to the cytoplasm in a punctate pattern	-1.83266	5.84972	1.0304e-08	5.68667e-08
YDR085C	chrIV	614288	Protein required for pheromone-induced projection shmoo formation; regulates septin architecture during mating; has an RVXF motif that mediates targeting of Glc7p to mating projections; interacts with Cdc12p; AFR1 has a paralog, YER158C, that arose from the whole genome duplication	2.26947	6.4884	4.68658e-12	4.63662e-11
YDR086C	chrIV	616928	Subunit of the Sec61p translocation complex Sec61p-Sss1p-Sbh1p; this complex forms a channel for passage of secretory proteins through the endoplasmic reticulum membrane, and of the Ssh1p complex Ssh1p-Sbh2p-Sss1p; interacts with Ost4p and Wbp1p	-2.35204	8.4044	1.81248e-08	9.71924e-08
YDR087C	chrIV	617470	Essential evolutionarily conserved nucleolar protein; necessary for biogenesis of 60S ribosomal subunits and for processing of pre-rRNAs to mature rRNA; associated with several distinct 66S pre-ribosomal particles	-1.93054	6.9607	1.07265e-07	4.95553e-07
YDR088C	chrIV	618497	RNA splicing factor; required for ATP-independent portion of 2nd catalytic step of spliceosomal RNA splicing; interacts with Prp18p; contains zinc knuckle domain	1.89273	7.61324	1.84394e-07	8.14301e-07
YDR089W	chrIV	622112	Protein of unknown function; deletion confers resistance to nickel; contains an SPX domain, which is found in proteins involved in phosphate homeostasis; relocalizes from vacuole to cytoplasm upon DNA replication stress	1.99256	6.77995	3.92172e-07	1.63967e-06
YDR090C	chrIV	625066	Putative protein of unknown function	0.952808	6.13103	0.00147993	0.00327059
YDR091C	chrIV	626708	Essential Fe-S protein; required for ribosome biogenesis, translation initiation/termination; facilitates binding of multifactor complex MFC of initiation factors to small ribosomal subunit; Dom34-Hbs1 complex and Rli1p work in dissociating inactive ribosomes, thereby facilitating translation restart; forms complex with Lto1p and Yae1p; dependency on ROS-labile FeS clusters, activity in nuclear r…	-0.983757	7.28447	0.00257944	0.0053791
YDR096W	chrIV	637139	Histone demethylase and transcription factor; regulates genes during nutrient limitation; activity modulated by proteasome-mediated proteolysis; has JmjC and JmjN domain in N-terminus that interact, promoting stability and proper transcriptional activity; contains two transactivating domains downstream of Jmj domains and a C-terminal DNA binding domain; relocalizes to the cytosol in response to h…	2.39801	8.18046	1.57201e-07	7.07057e-07
YDR097C	chrIV	640109	Protein required for mismatch repair in mitosis and meiosis; forms a complex with Msh2p to repair both single-base $ insertion-deletion mispairs; also involved in interstrand cross-link repair; potentially phosphorylated by Cdc28p	1.713	6.65841	1.12881e-07	5.1775e-07
YDR099W	chrIV	652781	14-3-3 protein, minor isoform; controls proteome at post-transcriptional level, binds proteins and DNA, involved in regulation of many processes including exocytosis, vesicle transport, Ras/MAPK signaling, and rapamycin-sensitive signaling; protein increases in abundance and relative distribution to the nucleus increases upon DNA replication stress; abundance relative to Bmh1p increases during sp…	1.1319	9.16434	0.00461227	0.00912622
YDR101C	chrIV	655686	Nuclear export factor for the ribosomal pre-60S subunit; shuttling factor which directly binds FG rich nucleoporins and facilities translocation through the nuclear pore complex; interacts directly with Alb1p; responsible for Tif6p recycling defects in the absence of Rei1; associated with the ribosomal export complex	-1.13636	7.05677	0.000436062	0.00108168
YDR103W	chrIV	658350	Pheromone-responsive MAPK scaffold protein; couples activation of the G-protein-coupled pheromone receptor to MAPK activation; intramolecular interaction of PH and VWA domains blocks activation of assembled signaling cascade components Ste11p, Ste7p and Fus3p under basal conditions; Gbeta-gamma Ste4p-Ste18p-dependent docking at the plasma membrane and binding of PI4,5P2 by the PH domain relieves …	1.1357	4.31853	0.00167185	0.00365048
YDR104C	chrIV	661173	Meiosis-specific protein required for spore wall formation; localizes to prospore membrane PSM and is required for PSM closure during sporulation; mediates PSM size; interacts with Spo1p and Vps13p and recruits Vps13p to the PSM during sporulation; mutants exhibit reduction in PSM PtdIns-phosphate pools; dispensable for both nuclear divisions during meiosis; contains two PH domains	1.89338	5.42422	1.30103e-06	4.96395e-06
YDR107C	chrIV	669016	Protein with a role in cellular adhesion and filamentous growth; similar to Tmn3p; member of the evolutionarily conserved Transmembrane Nine family of proteins with nine membrane-spanning segments; TMN2 has a paralog, EMP70, that arose from the whole genome duplication	-1.16789	4.29716	0.000119869	0.000331312
YDR108W	chrIV	671269	Component of transport protein particle TRAPP complex III; TRAPPIII is a multimeric guanine nucleotide-exchange factor for the GTPase Ypt1p, regulating endosome-Golgi traffic and required for membrane expansion during autophagy and the CVT pathway; directs Ypt1p to the PAS; late post-replication meiotic role	-1.18457	4.90634	0.000136888	0.0003729
YDR111C	chrIV	678241	Catalytically inactive alanine transaminase; expression is repressed in the presence of alanine and repression is mediated by Nrg1p; ALT2 has a paralog, ALT1, that arose from the whole genome duplication	1.71125	7.56901	1.84337e-06	6.86391e-06
YDR113C	chrIV	680496	Securin; inhibits anaphase by binding separin Esp1p; blocks cyclin destruction and mitotic exit, essential for meiotic progression and mitotic cell cycle arrest; localization is cell-cycle dependent and regulated by Cdc28p phosphorylation	1.48884	6.42759	3.95795e-07	1.65346e-06
YDR119W	chrIV	688227	Protein of unknown function; proposed role as a basic amino acid permease based on phylogeny; GFP-fusion protein localizes to vacuolar membrane; physical interaction with Atg27p suggests a possible role in autophagy; non-essential gene	-1.47535	6.28339	2.25107e-06	8.226e-06
YDR125C	chrIV	701397	Protein of unknown function; ECM18 has a paralog, ICT1, that arose from the whole genome duplication	0.901008	4.49194	0.00295492	0.00610476
YDR127W	chrIV	704484	Pentafunctional arom protein; catalyzes steps 2 through 6 in the biosynthesis of chorismate, which is a precursor to aromatic amino acids	-1.9065	6.72556	7.79929e-09	4.39949e-08
YDR128W	chrIV	709549	Subunit of the SEA Seh1-associated complex; SEA is a coatomer-related complex that associates dynamically with the vacuole; has N-terminal WD-40 repeats and a C-terminal RING motif; mtc5 is synthetically sick with cdc13-1; relative distribution to vacuolar membrane punctae decreases upon DNA replication stress	1.07366	6.2881	0.0022762	0.0048136
YDR130C	chrIV	715747	Spindle pole body-related intermediate filament protein; forms cell cycle-specific filaments between spindle pole bodies in dividing cells; localizes to poles and microtubules of spindle during anaphase and contributes to spindle stability; involved in Glc7p localization and regulation; relative distribution to the nucleus increases upon DNA replication stress	1.62398	6.00405	4.07244e-08	2.0523e-07
YDR139C	chrIV	733618	Ubiquitin-like protein with similarity to mammalian NEDD8; conjugation neddylation substrates include the cullins Cdc53p, Rtt101p, and Cul3p; activated by Ula1p and Uba3p E1 enzyme pair; conjugation mediated by Ubc12p E2 enzyme	-2.97118	5.73309	6.65476e-11	5.38393e-10
YDR140W	chrIV	734138	S-adenosylmethionine-dependent methyltransferase; subunit of complex with Trm112p that methylates translation release factor Sup45p eRF1 in the ternary complex eRF1-eRF3-GTP; similar to E.coli PrmC; member of the seven beta-strand family	-0.89923	5.74372	0.00419116	0.00836103
YDR142C	chrIV	740473	Peroxisomal signal receptor for peroxisomal matrix proteins; recognizes the N-terminal nonapeptide signal PTS2; WD repeat protein; defects in human homolog cause lethal rhizomelic chondrodysplasia punctata RCDP	1.16648	5.75741	7.49476e-05	0.000213628
YDR144C	chrIV	744311	GPI-anchored aspartyl protease; member of the yapsin family of proteases involved in cell wall growth and maintenance; shares functions with Yap3p and Kex2p; MKC7 has a paralog, YPS1, that arose from the whole genome duplication	-2.94416	6.29571	2.59192e-19	8.06815e-18
YDR146C	chrIV	748613	Transcription factor that recruits Mediator and Swi/Snf complexes; activates transcription of genes expressed at the M/G1 phase boundary and in G1 phase; required for expression of the HO gene controlling mating type switching; localization to nucleus occurs during G1 and appears to be regulated by phosphorylation by Cdc28p kinase; SWI5 has a paralog, ACE2, that arose from the whole genome duplic…	-0.949634	5.47176	0.00393611	0.00791719
YDR150W	chrIV	755628	Protein required for nuclear migration; component of the mitochondria-ER-cortex-ancor MECA; required for the association of mitochondria with the cell cortex and for accurate distribution of mitochondrial network; interacts with Mdm36p to link the ER and motochondria at the cortex; localizes to the mother cell cortex and the bud tip; may mediate interactions of dynein and cytoplasmic microtubules…	2.58463	7.71756	1.06137e-10	8.19709e-10
YDR153C	chrIV	766736	Protein containing an N-terminal epsin-like domain; involved in clathrin recruitment and traffic between the Golgi and endosomes; associates with the clathrin adaptor Gga2p, clathrin adaptor complex AP-1, and clathrin	1.3524	8.19893	0.000344852	0.000872816
YDR156W	chrIV	769525	RNA polymerase I subunit A14	1.64988	6.50771	5.96054e-07	2.40732e-06
YDR158W	chrIV	770357	Aspartic beta semi-aldehyde dehydrogenase; catalyzes the second step in the common pathway for methionine and threonine biosynthesis; expression regulated by Gcn4p and the general control of amino acid synthesis	-1.98025	8.44612	1.98224e-07	8.70108e-07
YDR162C	chrIV	780390	Protein involved in the HOG high osmolarity glycerol pathway; negatively regulates Hog1p by recruitment of phosphatase Ptc1p the Pbs2p-Hog1p complex; interacts with Bck1p and down regulates the cell wall integrity pathway; found in the nucleus and cytoplasm, contains an SH3 domain and a Ptc1p binding domain PBM	-1.07708	6.28621	0.00105322	0.00240484
YDR163W	chrIV	781423	Non-essential protein involved in pre-mRNA splicing; component of a complex containing Cef1p; has similarity to S. pombe Cwf15p	-1.88508	6.64054	1.48158e-07	6.69334e-07
YDR165W	chrIV	784871	Catalytic subunit of a tRNA methyltransferase complex; Trm8p and Trm82p comprise an enzyme that catalyzes a methyl-transfer from S-adenosyl-l-methionine to the N7 atom of guanine at position 46 in tRNA; Trm8 lacks catalytic activity if not bound to Trm82p; relocalizes to the cytosol in response to hypoxia	-1.47567	6.78027	2.05115e-05	6.5119e-05
YDR167W	chrIV	789449	Subunit 145 kDa of TFIID and SAGA complexes; involved in RNA polymerase II transcription initiation and in chromatin modification	-1.30295	6.54611	0.000966768	0.00222413
YDR168W	chrIV	790328	Essential Hsp90p co-chaperone; necessary for passage through the START phase of the cell cycle; stabilizes protein kinase nascent chains and participates along with Hsp90p in their folding	-2.3591	8.11476	6.28358e-11	5.12423e-10
YDR169C	chrIV	792348	Ribosomal RNA processing element RRPE-binding protein; involved in the glucose-induced transition from quiescence to growth; restricted to nucleus in quiescent cells, released into cytoplasm after glucose repletion; binds Sin3p; relative distribution to the nucleus increases upon DNA replication stress	1.89453	7.99414	5.45043e-07	2.21886e-06
YDR173C	chrIV	810565	Inositol polyphosphate multikinase IPMK; sequentially phosphorylates Ins1,4,5P3 to form Ins1,3,4,5,6P5; also has diphosphoinositol polyphosphate synthase activity; regulates arginine-, phosphate-, and nitrogen-responsive genes	2.82175	6.44706	2.45311e-19	7.6829e-18
YDR176W	chrIV	814452	Subunit of chromatin modifying histone acetyltransferase complexes; member of the ADA complex, the SAGA complex, and the SLIK complex; transcriptional regulator involved in glucose repression of Gal4p-regulated genes	1.21322	7.46374	0.00111838	0.00254313
YDR179C	chrIV	818708	Subunit of the Cop9 signalosome; Cop9 signalosome is required for deneddylation, or removal of the ubiquitin-like protein Rub1p from Cdc53p cullin; involved in adaptation to pheromone signaling	1.91533	5.50416	5.07489e-05	0.000149236
YDR180W	chrIV	821295	Subunit of cohesin loading factor Scc2p-Scc4p; a complex required for loading of cohesin complexes onto chromosomes; involved in establishing sister chromatid cohesion during DSB repair via histone H2AX; evolutionarily-conserved adherin; relocalizes to the cytosol in response to hypoxia	1.33306	4.72139	6.89574e-05	0.000197657
YDR183W	chrIV	829585	Protein that interacts with CCT chaperonin containing TCP-1 complex; has a role in actin and tubulin folding; has weak similarity to phosducins, which are G-protein regulators	-1.19504	4.90231	0.00119535	0.00269938
YDR184C	chrIV	830629	Nuclear protein; possibly involved in regulation of cation stress responses and/or in the establishment of bipolar budding pattern; relative distribution to the nucleus decreases upon DNA replication stress	-1.43031	6.72853	6.46496e-06	2.21056e-05
YDR191W	chrIV	842337	Member of the Sir2 family of NAD+-dependent protein deacetylases; involved along with Hst3p in silencing at telomeres, cell cycle progression, radiation resistance, genomic stability and short-chain fatty acid metabolism	1.7472	5.67551	2.07564e-08	1.09464e-07
YDR195W	chrIV	848599	RNA-binding protein; involved in the cleavage step of mRNA 3'-end formation prior to polyadenylation, and in snoRNA maturation; part of holo-CPF subcomplex APT, which associates with 3'-ends of snoRNA- and mRNA-encoding genes; relocalizes to the cytosol in response to hypoxia	1.73818	6.73434	3.6531e-07	1.5387e-06
YDR198C	chrIV	852533	Ribosomal protein lysine methyltransferase; responsible for trimethylation of the lysine residue at position 3 of Rpl12Ap and Rpl12Bp	-0.866299	5.54835	0.00452759	0.00897257
YDR202C	chrIV	856898	Subunit of RAVE complex Rav1p, Rav2p, Skp1p; the RAVE complex associates with the V1 domain of the vacuolar membrane H+-ATPase V-ATPase and promotes assembly and reassembly of the holoenzyme	1.73709	7.13062	1.72176e-07	7.66982e-07
YDR204W	chrIV	858137	Protein with a role in ubiquinone Coenzyme Q biosynthesis; possibly functioning in stabilization of Coq7p; located on the matrix face of the mitochondrial inner membrane; component of a mitochondrial ubiquinone-synthesizing complex	1.04418	6.8053	0.000602606	0.00144767
YDR207C	chrIV	865012	Rpd3L histone deacetylase complex subunit; key transcriptional regulator of early meiotic genes; involved in chromatin remodeling and transcriptional repression via DNA looping; binds URS1 upstream regulatory sequence, couples metabolic responses to nutritional cues with initiation and progression of meiosis, forms complex with Ime1p	1.26443	7.70607	0.000557765	0.0013514
YDR208W	chrIV	868224	Phosphatidylinositol-4-phosphate 5-kinase; involved in actin cytoskeleton organization and cell morphogenesis; multicopy suppressor of stt4 mutation	1.48942	7.58525	2.31221e-05	7.27286e-05
YDR210W	chrIV	871074	Predicted tail-anchored plasma membrane protein; contains a conserved CYSTM module; related proteins in other organisms may be involved in response to stress; green fluorescent protein GFP-fusion protein localizes to the cell periphery	-2.11619	6.49146	6.59994e-07	2.64257e-06
YDR212W	chrIV	887232	Alpha subunit of chaperonin-containing T-complex; complex mediates protein folding in the cytosol; involved in actin cytoskeleton maintenance; overexpression in neurons suppresses formation of pathogenic conformations of huntingtin protein	-1.19307	6.82947	0.000198694	0.000527201
YDR213W	chrIV	889751	Sterol regulatory element binding protein; induces transcription of sterol biosynthetic genes and of DAN/TIR gene products; relocates from intracellular membranes to perinuclear foci on sterol depletion; UPC2 has a paralog, ECM22, that arose from the whole genome duplication	-1.01399	5.57369	0.00361514	0.00735564
YDR216W	chrIV	895035	Carbon source-responsive zinc-finger transcription factor; required for transcription of the glucose-repressed gene ADH2, of peroxisomal protein genes, and of genes required for ethanol, glycerol, and fatty acid utilization	4.03311	8.14487	3.72297e-12	3.786e-11
YDR219C	chrIV	905455	Mitochondria-associated F-box protein; involved in maintenance of normal mitochondrial morphology; interacts with Skp1p through the F-box motif; preferentially localizes to the mother cell during budding	2.17746	7.25012	5.80869e-09	3.35445e-08
YDR222W	chrIV	910054	Protein of unknown function; green fluorescent protein GFP-fusion protein localizes to the cytoplasm in a punctate pattern; YDR222W has a paralog, YLR225C, that arose from the whole genome duplication	-2.39674	6.01652	4.39737e-15	7.31224e-14
YDR225W	chrIV	915530	Histone H2A; core histone protein required for chromatin assembly and chromosome function; one of two nearly identical subtypes see also HTA2; DNA damage-dependent phosphorylation by Mec1p facilitates DNA repair; acetylated by Nat4p; N-terminally propionylated in vivo	-1.81944	8.86191	0.00316291	0.00651074
YDR226W	chrIV	916486	Adenylate kinase, required for purine metabolism; localized to the cytoplasm and the mitochondria; lacks cleavable signal sequence; protein abundance increases in response to DNA replication stress	-2.28547	8.95885	5.63078e-07	2.2868e-06
YDR227W	chrIV	917571	SIR protein involved in assembly of silent chromatin domains; silent information regulator SIR along with SIR2 and SIR3; involved in assembly of silent chromatin domains at telomeres and the silent mating-type loci; potentially phosphorylated by Cdc28p; some alleles of SIR4 prolong lifespan	2.8791	6.94201	2.29436e-14	3.39499e-13
YDR231C	chrIV	926293	Mitochondrial inner membrane protein; required for proteolytic processing of Cox2p and its assembly into cytochrome c oxidase	2.10311	6.71144	1.82925e-10	1.36926e-09
YDR232W	chrIV	927452	5-aminolevulinate synthase; catalyzes the first step in the heme biosynthetic pathway; an N-terminal signal sequence is required for localization to the mitochondrial matrix; expression is regulated by Hap2p-Hap3p	1.3144	7.45451	0.000407407	0.00101653
YDR233C	chrIV	929470	Reticulon protein; stabilizes membrane curvature; involved in nuclear pore assembly and maintenance of tubular ER morphology; mutant overexpressing RTN1 shows increase in tubular ER; interacts with exocyst subunit Sec6p, Yip3p, and Sbh1p; more abundant than Rtn2p; member of the RTNLA subfamily; mutants have reduced phosphatidylserine transfer between the ER and mitochondria; RTN1 has a paralog, R…	-1.08822	9.18679	0.00453064	0.00897513
YDR236C	chrIV	935236	Riboflavin kinase, produces riboflavin monophosphate FMN; FMN is a necessary cofactor for many enzymes; predominantly localizes to the microsomal fraction and also found in the mitochondrial inner membrane	-1.87668	6.35395	1.92304e-06	7.14183e-06
YDR239C	chrIV	941057	Protein of unknown function; may interact with ribosomes, based on co-purification experiments	0.992048	5.93575	0.000577467	0.00139384
YDR242W	chrIV	946807	Putative amidase	1.0013	4.94242	0.00113382	0.00257366
YDR243C	chrIV	948518	RNA binding protein; involved in RNA isomerization at the 5' splice site and for exchange of U6 for U1 snRNA at the 5' splice site; similar to the RNA helicases of the DEAD-box family	1.90222	5.93961	7.65605e-10	5.12915e-09
YDR244W	chrIV	950563	Peroxisomal membrane signal receptor for peroxisomal matrix proteins; receptor for the C-terminal tripeptide signal sequence PTS1 of peroxisomal matrix proteins; required for peroxisomal matrix protein import; also proposed to have PTS1-receptor independent functions	2.45564	8.01068	8.21273e-10	5.46623e-09
YDR247W	chrIV	956013	Cytoplasmic serine/threonine protein kinase; identified as a high-copy suppressor of the synthetic lethality of a sis2 sit4 double mutant, suggesting a role in G1/S phase progression; VHS1 has a paralog, SKS1, that arose from the whole genome duplication	1.92191	7.28169	4.68248e-08	2.32078e-07
YDR248C	chrIV	957758	Putative gluconokinase; sequence similarity to bacterial and human gluconokinase; green fluorescent protein GFP-fusion protein localizes to the cytoplasm; upregulated by deletion of the RNAP-II associated factor, PAF1	1.15535	6.67702	0.00224778	0.00476041
YDR249C	chrIV	958681	Putative protein of unknown function	3.38704	6.47234	5.32372e-13	6.40981e-12
YDR254W	chrIV	965113	Outer kinetochore protein required for chromosome stability; involved in new kinetochore assembly and sister chromatid cohesion; forms a stable complex with Iml3p; peripheral component of the Ctf19 kinetochore complex that interacts with Ctf19p, Ctf3p, and Mif2p; required for the spindle assembly checkpoint; orthologous to human centromere constitutive-associated network CCAN subunit CENP-N and f…	1.18204	5.55018	6.63566e-05	0.000190738
YDR255C	chrIV	966557	Component of GID Complex that confers ubiquitin ligase U3 activity; necessary for polyubiquitination and degradation of the gluconeogenic enzyme fructose-1,6-bisphosphatase; forms dimer with Fyv10p that is then recruited to GID Complex by Gid8p; also required for sporulation; conserved protein that has a degenerate RING finger domain	1.72184	6.33379	2.97934e-05	9.19005e-05
YDR260C	chrIV	976717	Subunit of the anaphase-promoting complex APC; APC is an E3 ubiquitin ligase that regulates the metaphase-anaphase transition and exit from mitosis; required for activation of the daughter-specific gene expression and spore wall maturation	-1.53069	5.58741	3.94297e-06	1.39493e-05
YDR261C	chrIV	977521	Exo-1,3-beta-glucanase; involved in cell wall beta-glucan assembly; may be anchored to the plasma membrane via a glycosylphosphatidylinositol GPI anchor	-1.6595	5.602	2.76983e-08	1.43407e-07
YDR262W	chrIV	993134	Putative protein of unknown function; green fluorescent protein GFP-fusion protein localizes to the vacuole and is induced in response to the DNA-damaging agent MMS; gene expression increases in response to Zymoliase treatment	2.44373	8.60701	1.84155e-11	1.66183e-10
YDR263C	chrIV	994242	Mitochondrial nuclease functioning in DNA repair and replication; modulates the stability of the mitochondrial genome, induced by exposure to mutagens, also induced during meiosis at a time nearly coincident with commitment to recombination; DIN7 has a paralog, EXO1, that arose from the whole genome duplication	2.01989	4.06261	5.43025e-08	2.65894e-07
YDR264C	chrIV	996029	Palmitoyl transferase involved in protein palmitoylation; acts as a negative regulator of pheromone response pathway; required for endocytosis of pheromone receptors; involved in cell shape control; contains ankyrin repeats; AKR1 has a paralog, AKR2, that arose from the whole genome duplication	1.00944	7.8922	0.00173298	0.00376944
YDR267C	chrIV	1002510	Component of cytosolic iron-sulfur protein assembly CIA machinery; acts at a late step of Fe-S cluster assembly; forms the CIA targeting complex with Cia2p and Met18p that directs Fe-S cluster incorporation into a subset of proteins involved in methionine biosynthesis, DNA replication and repair, transcription, and telomere maintenance; contains WD40 repeats; ortholog of human Ciao1 protein	-1.23072	6.11788	3.75385e-05	0.000113393
YDR273W	chrIV	1010176	Meiosis-specific component of the spindle pole body; part of the leading edge protein LEP coat, forms a ring-like structure at the leading edge of the prospore membrane during meiosis II; DON1 has a paralog, CUE5, that arose from the whole genome	2.50236	5.82679	3.44144e-09	2.06689e-08
YDR275W	chrIV	1012252	Protein of unknown function; ORF exhibits genomic organization compatible with a translational readthrough-dependent mode of expression; null mutant displays increased translation rate and increased readthrough of premature stop codons; BSC2 has a paralog, IRC23, that arose from the whole genome duplication	1.38885	6.50948	4.51697e-06	1.58264e-05
YDR276C	chrIV	1013476	Small plasma membrane protein; confers resistance to amphotericin B and is a potential target of this common antifungal drug; related to a family of plant polypeptides that are overexpressed under high salt concentration or low temperature; not essential for viability; deletion causes hyperpolarization of the plasma membrane potential	-1.35595	9.88554	0.000543825	0.00132138
YDR277C	chrIV	1014401	Negative regulator of the glucose-sensing signal transduction pathway; required for repression of transcription by Rgt1p; interacts with Rgt1p and the Snf3p and Rgt2p glucose sensors; phosphorylated by Yck1p, triggering Mth1p degradation; MTH1 has a paralog, STD1, that arose from the whole genome duplication	4.07634	8.42897	1.06722e-15	1.93885e-14
YDR280W	chrIV	1020747	Exosome non-catalytic core component; involved in 3'-5' RNA processing and degradation in both the nucleus and the cytoplasm; has similarity to E. coli RNase PH and to human hRrp45p PM/SCL-75, EXOSC9; protein abundance increases in response to DNA replication stress	-1.32012	7.61148	0.000116112	0.000322148
YDR281C	chrIV	1022007	Protein of unknown function; expression is regulated by phosphate levels	-4.99541	7.90605	1.7243e-20	6.52042e-19
YDR283C	chrIV	1025070	Protein kinase; phosphorylates the alpha-subunit of translation initiation factor eIF2 Sui2p in response to starvation; activated by uncharged tRNAs and the Gcn1p-Gcn20p complex; contributes to DNA damage checkpoint control	1.22496	6.15021	8.58375e-05	0.00024304
YDR285W	chrIV	1032436	Transverse filament protein of the synaptonemal complex; required for normal levels of meiotic recombination and pairing between homologous chromosome during meiosis; required for meiotic recombination between non-allelc sites; potential Cdc28p substrate	1.06724	5.50805	0.000717236	0.00169749
YDR289C	chrIV	1038280	Protein involved in transcription termination by RNA polymerase II; interacts with exonuclease Rat1p and Rai1p; has an RPR domain carboxy-terminal domain interacting domain; also involved in regulation of Ty1 transposition	1.25595	6.34815	2.54718e-05	7.96287e-05
YDR292C	chrIV	1043146	Signal recognition particle SRP receptor alpha subunit; contain GTPase domains; involved in SRP-dependent protein targeting; interacts with the beta subunit, Srp102p	-3.19028	7.29205	6.86698e-20	2.32515e-18
YDR295C	chrIV	1052623	Subunit of the HDA1 histone deacetylase complex; possibly tetrameric trichostatin A-sensitive class II histone deacetylase complex contains Hda1p homodimer and an Hda2p-Hda3p heterodimer; involved in telomere maintenance; relocalizes to the cytosol in response to hypoxia	1.03086	6.18716	0.00175804	0.00382069
YDR297W	chrIV	1056551	Sphinganine C4-hydroxylase; catalyses the conversion of sphinganine to phytosphingosine in sphingolipid biosyntheis	-1.87699	7.98	1.09912e-07	5.05494e-07
YDR301W	chrIV	1063352	RNA-binding subunit of the mRNA cleavage and polyadenylation factor; involved in polyA site recognition and required for both pre-mRNA cleavage and polyadenylation, 51~ sequence similarity with mammalian AAUAA-binding subunit of CPSF	1.22872	6.72785	0.00125439	0.002821
YDR302W	chrIV	1067731	ER membrane protein involved in a late step of GPI anchor assembly; involved in the addition of phosphoethanolamine to the multiply mannosylated glycosylphosphatidylinositol GPI intermediate; human PIG-Fp is a functional homolog	-2.92029	6.16859	1.04553e-08	5.76399e-08
YDR304C	chrIV	1071880	Peptidyl-prolyl cis-trans isomerase cyclophilin of the ER; catalyzes the cis-trans isomerization of peptide bonds N-terminal to proline residues; transcriptionally induced in response to unfolded proteins in the ER; CPR5 has a paralog, CPR2, that arose from the whole genome duplication	-2.09029	8.18912	4.12388e-08	2.07005e-07
YDR306C	chrIV	1073735	F-box protein of unknown function; interacts with Sgt1p via a Leucine-Rich Repeat LRR domain	2.77625	7.86329	4.21831e-16	8.02564e-15
YDR309C	chrIV	1079048	Redundant rho-like GTPase Cdc42p effector; involved in initiation of budding and cellular polarization; interacts with Cdc42p via the Cdc42/Rac-interactive binding CRIB domain and with PI4,5P2 via a polybasic region; GIC2 has a paralog, GIC1, that arose from the whole genome duplication	-2.53018	6.23237	1.54384e-14	2.33174e-13
YDR312W	chrIV	1087581	Protein required for ribosomal large subunit maturation; functionally redundant with Ssf1p; member of the Brix family; SSF2 has a paralog, SSF1, that arose from the whole genome duplication	-0.915543	5.84095	0.00314097	0.00647341
YDR313C	chrIV	1089219	RING-type ubiquitin ligase of the endosomal and vacuolar membranes; binds phosphatidylinositol3-phosphate; contains a FYVE finger domain	2.00643	6.17382	1.61037e-11	1.47065e-10
YDR314C	chrIV	1090433	Protein involved in nucleotide excision repair NER; homologous to RAD4	1.00495	4.24014	0.00136508	0.00304577
YDR320C-A	chrIV	1108280	Essential subunit of the Dam1 complex aka DASH complex; complex couples kinetochores to the force produced by MT depolymerization thereby aiding in chromosome segregation; is transferred to the kinetochore prior to mitosis	-3.25921	6.18671	2.27906e-10	1.67646e-09
YDR321W	chrIV	1108702	Cytosolic L-asparaginase, involved in asparagine catabolism; catalyzes hydrolysis of L-asparagine to aspartic acid and ammonia, has an important role in therapy of acute lymphoblastic leukemia; synthesized constitutively	-2.1814	6.68168	7.19229e-06	2.44127e-05
YDR323C	chrIV	1112480	Adaptor protein involved in vesicle-mediated vacuolar protein sorting; multivalent adaptor protein; facilitates vesicle-mediated vacuolar protein sorting by ensuring high-fidelity vesicle docking and fusion, which are essential for targeting of vesicles to the endosome; required for vacuole inheritance	1.29571	5.06478	2.87869e-05	8.91191e-05
YDR324C	chrIV	1114433	Subunit of U3-containing 90S preribosome and SSU processome complexes; involved in production of 18S rRNA and assembly of small ribosomal subunit; member of t-Utp subcomplex involved with transcription of 35S rRNA transcript; Small Subunit processome is also known as SSU processome	-3.06623	6.71873	1.30238e-15	2.29118e-14
YDR326C	chrIV	1120609	Protein involved in programmed cell death; mutant shows resistance to cell death induced by amiodarone or intracellular acidification; YSP2 has a paralog, YHR080C, that arose from the whole genome duplication	1.5527	7.46463	3.00097e-05	9.25119e-05
YDR328C	chrIV	1125434	Evolutionarily conserved kinetochore protein; part of multiple protein complexes, including the SCF ubiquitin ligase complex, the CBF3 complex that binds centromeric DNA, and the RAVE complex that regulates assembly of the V-ATPase; protein abundance increases in response to DNA replication stress	-1.44177	8.58457	0.00182402	0.00395398
YDR329C	chrIV	1126270	Peroxisomal membrane protein PMP; required for proper localization and stability of PMPs; anchors peroxisome retention factor Inp1p at the peroxisomal membrane; interacts with Pex19p	1.47206	7.94867	1.03521e-05	3.43331e-05
YDR330W	chrIV	1127872	UBX domain-containing protein that interacts with Cdc48p; ubiquitin regulatory X is also known as UBX	1.85815	7.7442	7.19104e-06	2.44127e-05
YDR331W	chrIV	1129588	ER membrane glycoprotein subunit of the GPI transamidase complex; adds glycosylphosphatidylinositol GPI anchors to newly synthesized proteins; human PIG-K protein is a functional homolog	-1.55871	5.5222	6.14741e-07	2.47496e-06
YDR332W	chrIV	1131001	Double-stranded DNA-dependent helicase of the DExH/D-box family; required for maintenance of the mitochondrial mt genome; null mutant accumulates double-stranded breaks in mt DNA; localizes to the mt matrix	0.915034	5.60175	0.00249031	0.00521025
YDR333C	chrIV	1133260	Component of the ribosome quality control complex RQC; RQC Rqc1p-Rkr1p-Tae2p-Cdc48p-Npl4p-Ufd1p is a ribosome-bound complex required for the degradation of polypeptides arising from stalled translation; required along with Rkr1p for recruitment of the Cdc48p-Npl4p-Ufd1p AAA ATPase complex to the RQC	1.98095	7.5608	1.29901e-08	7.10765e-08
YDR334W	chrIV	1135932	Swi2/Snf2-related ATPase; structural component of the SWR1 complex, which exchanges histone variant H2AZ Htz1p for chromatin-bound histone H2A; relocalizes to the cytosol in response to hypoxia; chronological aging factor that mediates lifespan extension by dietary restriction	1.78215	7.74234	0.000291579	0.000748372
YDR337W	chrIV	1146319	Mitochondrial ribosomal protein of the small subunit	-1.49034	5.68866	3.4763e-06	1.23986e-05
YDR338C	chrIV	1147379	Putative protein of unknown function; member of the multi-drug and toxin extrusion MATE family of the multidrug/oligosaccharidyl-lipid/polysaccharide MOP exporter superfamily	2.14856	6.2289	5.246e-12	5.14027e-11
YDR341C	chrIV	1151803	Arginyl-tRNA synthetase; the authentic, non-tagged protein is detected in highly purified mitochondria in high-throughput studies; YDR341C has a paralog, MSR1, that arose from the whole genome duplication	-3.01662	8.17303	1.37748e-16	2.83551e-15
YDR345C	chrIV	1162957	Low affinity glucose transporter of the major facilitator superfamily; expression is induced in low or high glucose conditions; HXT3 has a paralog, HXT5, that arose from the whole genome duplication	-2.97418	9.42298	5.40242e-14	7.63971e-13
YDR346C	chrIV	1167214	Protein with a potential role in cell survival pathways; required for the diauxic growth shift; expression in mammalian cells increases survival under conditions inducing apoptosis; mutant has increased aneuploidy tolerance	-1.7848	8.12232	1.81371e-07	8.03036e-07
YDR348C	chrIV	1170326	Protein of unknown function thought to be involved in endocytosis; physically interacts with Ede1p and is found at endocytic sites at cell periphery during early stages of endocytosis; green fluorescent protein GFP-fusion protein localizes to bud neck; potential Cdc28p substrate; similar to S. pombe Pal1 protein; relocalizes from bud neck to cytoplasm upon DNA replication stress; PAL1 has a paral…	-1.28178	7.51628	0.000162166	0.000436864
YDR350C	chrIV	1176120	Specific translational activator for the mitochondrial ATP6 mRNA; Atp6p encodes a subunit of F1F0 ATP synthase; localized to the mitochondrial inner membrane	1.56256	7.31765	8.42277e-07	3.30248e-06
YDR353W	chrIV	1183299	Cytoplasmic thioredoxin reductase; key regulatory enzyme that determines the redox state of the thioredoxin system, which acts as a disulfide reductase system and protects cells against both oxidative and reductive stress; protein abundance increases in response to DNA replication stress; TRR1 has a paralog, TRR2, that arose from the whole genome duplication	-2.19694	8.86585	1.83002e-07	8.08853e-07
YDR354W	chrIV	1184747	Anthranilate phosphoribosyl transferase; transferase of the tryptophan biosynthetic pathway; catalyzes the phosphoribosylation of anthranilate; subject to the general control system of amino acid biosynthesis	-2.42919	6.40399	1.60657e-14	2.41934e-13
YDR357C	chrIV	1189199	Subunit of the BLOC-1 complex involved in endosomal maturation; interacts with Msb3p; null mutant is sensitive to drug inducing secretion of vacuolar cargo; green fluorescent protein GFP-fusion protein localizes to the cytoplasm	-2.40191	5.9387	1.89167e-07	8.33654e-07
YDR358W	chrIV	1190059	Golgi-localized protein with homology to gamma-adaptin; interacts with and regulates Arf1p and Arf2p in a GTP-dependent manner in order to facilitate traffic through the late Golgi; GGA1 has a paralog, GGA2, that arose from the whole genome duplication	2.29674	7.87475	6.45793e-08	3.11899e-07
YDR363W-A	chrIV	1202128	Component of lid subcomplex of 26S proteasome regulatory subunit; involved in mRNA export mediated by TREX-2 complex Sac3p-Thp1p; assumes different conformations in different contexts, functions as molecular glue stabilizing the Rpn3p/Rpn7p regulatory heterodimer, and tethers it to lid helical bundle; ortholog of human DSS1; protein abundance increases in response to DNA replication stress	-2.30833	8.42479	2.30054e-09	1.42313e-08
YDR368W	chrIV	1213904	NADPH-dependent aldo-keto reductase; reduces multiple substrates including 2-methylbutyraldehyde and D,L-glyceraldehyde, expression is induced by osmotic and oxidative stress; functionally redundant with other aldo-keto reductases; protein abundance increases in response to DNA replication stress; YPR1 has a paralog, GCY1, that arose from the whole genome duplication	1.39267	8.18842	5.19848e-05	0.000152344
YDR372C	chrIV	1221112	Golgi phosphatidylinositol-4-kinase effector and PtdIns4P sensor; interacts with the cytosolic domains of cis and medial glycosyltransferases, and in the PtdIns4P-bound state mediates the targeting of these enzymes to the Golgi; interacts with the catalytic domain of Sac1p, the major cellular PtdIns4P phosphatase, to direct dephosphosphorylation of the Golgi pool of PtdIns4P; tetramerization requ…	-1.73604	7.53947	1.5944e-07	7.15866e-07
YDR375C	chrIV	1225166	Protein translocase and chaperone required for Complex III assembly; member of the AAA ATPase family; forms a homo-oligomeric complex in the mitochondrial inner membrane that translocates the C-terminal domain of Rip1p from the matrix across the inner membrane, and then delivers it to an assembly intermediate of respiratory Complex III in an ATP-dependent reaction; also required for assembly of t…	0.926319	6.33963	0.00244455	0.00512712
YDR377W	chrIV	1228611	Subunit f of the F0 sector of mitochondrial F1F0 ATP synthase; F1F0 ATP synthase is a large, evolutionarily conserved enzyme complex required for ATP synthesis	-1.08815	7.49953	0.00436633	0.00867658
YDR379C-A	chrIV	1233278	Mitochondrial protein involved in assembly of succinate dehydrogenase; has a role in maturation of the Sdh2p subunit; member of the LYR protein family; mutations in human ortholog SDHAF1 are associated with infantile leukoencephalopathy	1.55158	5.35708	6.84092e-07	2.72835e-06
YDR380W	chrIV	1234218	Phenylpyruvate decarboxylase; catalyzes decarboxylation of phenylpyruvate to phenylacetaldehyde, which is the first specific step in the Ehrlich pathway; involved in protein N-terminal Met and Ala catabolism	2.204	7.38335	0.000722389	0.0017081
YDR382W	chrIV	1239492	Ribosomal protein P2 beta; a component of the ribosomal stalk, which is involved in the interaction between translational elongation factors and the ribosome; free non-ribosomal P2 stimulates the phosphorylation of the eIF2 alpha subunit Sui2p by Gcn2p; regulates the accumulation of P1 Rpp1Ap and Rpp1Bp in the cytoplasm	-2.38692	9.89406	1.44734e-06	5.46902e-06
YDR383C	chrIV	1239960	Central kinetochore protein and subunit of the Ctf19 complex; mutants have elevated rates of chromosome loss; orthologous to fission yeast kinetochore protein fta4	1.66201	5.87697	2.65562e-08	1.37774e-07
YDR384C	chrIV	1241204	Plasma membrane protein, putative ammonium transporter; regulation pattern suggests a possible role in export of ammonia from the cell; phosphorylated in mitochondria; member of the TC 9.B.33 YaaH family of putative transporters	2.61254	6.91672	1.20842e-07	5.53274e-07
YDR385W	chrIV	1243230	Elongation factor 2 EF-2, also encoded by EFT1; catalyzes ribosomal translocation during protein synthesis; contains diphthamide, the unique posttranslationally modified histidine residue specifically ADP-ribosylated by diphtheria toxin; EFT2 has a paralog, EFT1, that arose from the whole genome duplication	-1.44077	5.71391	0.000343437	0.000869664
YDR386W	chrIV	1246084	Subunit of structure-specific Mms4p-Mus81p endonuclease; cleaves branched DNA; involved in DNA repair, replication fork stability, and joint molecule formation/resolution during meiotic recombination; promotes template switching during break-induced replication BIR, causing non-reciprocal translocations NRTs; helix-hairpin-helix protein; phosphorylation of non-catalytic subunit Mms4p by Cdc28p an…	1.0513	5.1756	0.000668087	0.00159224
YDR388W	chrIV	1250186	Actin-associated protein with roles in endocytosis and exocytosis; interacts with Rvs161p to regulate actin cytoskeleton, endocytosis, and viability following starvation or osmotic stress; recruited to bud tips by Gyl1p and Gyp5p during polarized growth; homolog of mammalian amphiphysin	-1.04619	8.39204	0.00258316	0.00538246
YDR399W	chrIV	1270068	Dimeric hypoxanthine-guanine phosphoribosyltransferase; catalyzes the transfer of the phosphoribosyl portion of 5-phosphoribosyl-alpha-1-pyrophosphate to a purine base either guanine or hypoxanthine to form pyrophosphate and a purine nucleotide either guanosine monophosphate or inosine monophosphate; mutations in the human homolog HPRT1 can cause Lesch-Nyhan syndrome and Kelley-Seegmiller syndrome	-3.26394	8.3145	2.20974e-11	1.95976e-10
YDR403W	chrIV	1274602	Sporulation-specific enzyme required for spore wall maturation; involved in the production of a soluble LL-dityrosine-containing precursor of the spore wall; transcripts accumulate at the time of prospore enclosure	2.56952	4.93509	7.02994e-11	5.63388e-10
YDR405W	chrIV	1277646	Mitochondrial ribosomal protein of the large subunit	1.74115	7.66022	1.36557e-07	6.21324e-07
YDR406W	chrIV	1279210	Plasma membrane ATP binding cassette ABC transporter; multidrug transporter and general stress response factor implicated in cellular detoxification; regulated by Pdr1p, Pdr3p and Pdr8p; promoter contains a PDR responsive element; PDR15 has a paralog, PDR5, that arose from the whole genome duplication	3.89732	7.72341	3.45016e-22	1.61588e-20
YDR409W	chrIV	1289406	SUMO/Smt3 ligase; promotes attachment of small ubiquitin-related modifier sumo Smt3p to proteins; regulates Rsp5p ubiquitin ligase activity and is in turn itself regulated by Rsp5p; binds Ubc9p and may bind septins; specifically required for sumoylation of septins in vivo; localized to the septin ring; SIZ1 has a paralog, NFI1, that arose from the whole genome duplication	2.32432	6.8601	3.07159e-11	2.64873e-10
YDR411C	chrIV	1293369	Endoplasmic reticulum ER localized protein; involved in ER-associated protein degradation ERAD, ER stress, and homeostasis; interacts with components of ERAD-L and ERAD-C and Cdc48p; derlin-like family member similar to Der1p	-1.03846	6.80556	0.00110136	0.00250667
YDR412W	chrIV	1294693	Component of the pre-60S pre-ribosomal particle; required for cell viability under standard aerobic conditions but not under anaerobic conditions; exonuclease required for 5$#8242; end processing of pre-60S ribosomal RNA	-1.62653	7.41815	1.06571e-06	4.11861e-06
YDR414C	chrIV	1295598	Predicted membrane protein required for lumenal ER protein retention; mutants secrete the endogenous ER protein, BiP Kar2p	-1.29315	4.60843	5.42096e-05	0.000158318
YDR418W	chrIV	1301616	Ribosomal 60S subunit protein L12B; rpl12a rpl12b double mutant exhibits slow growth and slow translation; homologous to mammalian ribosomal protein L12 and bacterial L11; RPL12B has a paralog, RPL12A, that arose from the whole genome duplication	-4.32446	9.83223	6.78774e-14	9.44181e-13
YDR422C	chrIV	1315326	Alternate beta-subunit of the Snf1p kinase complex; may confer substrate specificity; vacuolar protein containing KIS Kinase-Interacting Sequence and ASC Association with Snf1 kinase Complex domains involved in protein interactions	1.4424	6.97193	1.67892e-05	5.39729e-05
YDR423C	chrIV	1318046	AP-1-like basic leucine zipper bZIP transcriptional activator; involved in stress responses, iron metabolism, and pleiotropic drug resistance; controls a set of genes involved in stabilizing proteins; binds consensus sequence TTACTAA; CAD1 has a paralog, YAP1, that arose from the whole genome duplication	2.09481	7.09377	3.05773e-09	1.84512e-08
YDR429C	chrIV	1324477	eIF3g subunit of the eukaryotic translation initiation factor 3 eIF3; subunit of the core complex of eIF3; is essential for translation; stimulates resumption of ribosomal scanning during translation reinitiation	-2.72	8.2603	8.82663e-11	6.92165e-10
YDR430C	chrIV	1325501	Lysine-specific metalloprotease of the pitrilysin family; metalloprotease of the intermembrane space; degrades proteins and presequence peptides cleaved from imported proteins; required for normal mitochondrial morphology	1.53062	6.86409	4.0363e-05	0.000120671
YDR434W	chrIV	1331237	Transmembrane protein; subunit of the glycosylphosphatidylinositol transamidase complex that adds GPIs to newly synthesized proteins; human PIG-S homolog	1.49558	7.53983	4.06483e-06	1.43209e-05
YDR436W	chrIV	1334821	Serine/threonine protein phosphatase Z, isoform of Ppz1p; involved in regulation of potassium transport, which affects osmotic stability, cell cycle progression, and halotolerance	1.26211	6.81644	8.26376e-05	0.00023463
YDR440W	chrIV	1342493	Nucleosomal histone H3-Lys79 methylase; methylation is required for telomeric silencing, meiotic checkpoint control, and DNA damage response	-1.86759	5.42946	7.61593e-07	3.00509e-06
YDR441C	chrIV	1344517	Potential adenine phosphoribosyltransferase; encodes a protein with similarity to adenine phosphoribosyltransferase, but artificially expressed protein exhibits no enzymatic activity; APT2 has a paralog, APT1, that arose from the whole genome duplication	-2.55025	5.58545	1.13957e-11	1.05966e-10
YDR447C	chrIV	1354829	Ribosomal protein 51 rp51 of the small 40s subunit; homologous to mammalian ribosomal protein S17, no bacterial homolog; RPS17B has a paralog, RPS17A, that arose from the whole genome duplication; protein abundance increases in response to DNA replication stress	-3.26375	8.60125	2.10452e-08	1.10759e-07
YDR448W	chrIV	1356065	Transcription coactivator; component of the ADA and SAGA transcriptional adaptor/HAT histone acetyltransferase complexes	1.84169	5.98564	1.08061e-09	7.04538e-09
YDR450W	chrIV	1359923	Protein component of the small 40S ribosomal subunit; homologous to mammalian ribosomal protein S18 and bacterial S13; RPS18A has a paralog, RPS18B, that arose from the whole genome duplication; protein increases in abundance and relocalizes from cytoplasm to nuclear foci upon DNA replication stress	-3.00909	9.1304	3.27166e-08	1.67858e-07
YDR451C	chrIV	1361120	Homeobox transcriptional repressor; binds Mcm1p and early cell cycle box ECB elements of cell cycle regulated genes, thereby restricting ECB-mediated transcription to the M/G1 interval; YHP1 has a paralog, YOX1, that arose from the whole genome duplication	-1.19675	5.18225	0.00120188	0.00271246
YDR452W	chrIV	1362878	Vacuolar endopolyphosphatase with a role in phosphate metabolism; functions as a homodimer; relocalizes from vacuole to cytoplasm upon DNA replication stress	1.42831	9.24275	0.00338528	0.0069405
YDR454C	chrIV	1366264	Guanylate kinase; converts GMP to GDP; required for growth and mannose outer chain elongation of cell wall N-linked glycoproteins	-2.36228	7.61321	5.76634e-07	2.33628e-06
YDR456W	chrIV	1367485	Na+/H+ and K+/H+ exchanger; required for intracellular sequestration of Na+ and K+; located in the vacuole and late endosome compartments; required for osmotolerance to acute hypertonic shock and for vacuolar fusion; ortholog of human NHE9, which is linked to autism	1.10669	7.10142	0.000482969	0.00118479
YDR457W	chrIV	1369790	E3 ubiquitin ligase of the hect-domain class; has a role in mRNA export from the nucleus and may regulate transcriptional coactivators; involved in degradation of excess histones; interacts with Dia2p and is required for Dia2p degradation; required to target Cdc6p for ubiquitin-mediated destruction during G1 phase	1.26785	7.5817	0.000220383	0.000579925
YDR459C	chrIV	1382319	Palmitoyltransferase with autoacylation activity; likely functions in pathways outside Ras; member of a family of putative palmitoyltransferases containing an Asp-His-His-Cys-cysteine rich DHHC-CRD domain	1.10518	5.50766	0.000229301	0.000601223
YDR461C-A	chrIV	1385524	Putative protein of unknown function	3.62763	6.47601	5.50065e-13	6.5763e-12
YDR462W	chrIV	1386073	Mitochondrial ribosomal protein of the large subunit; protein abundance increases in response to DNA replication stress	2.4051	7.11615	1.98129e-12	2.12044e-11
YDR463W	chrIV	1386816	Transcription factor; contains a N-terminal regulatory motif RI that acts as a cytoplasmic retention determinant and as an Asi dependent degron in the nucleus; undergoes proteolytic processing by SPS Ssy1p-Ptr3p-Ssy5p-sensor component Ssy5p in response to extracellular amino acids; activates transcription of amino acid permease genes and may have a role in tRNA processing; STP1 has a paralog, STP…	2.00928	8.40687	2.15473e-07	9.39359e-07
YDR464W	chrIV	1388872	Protein of unknown function; involved in negative regulation of expression of spliceosome components PRP4 and PRP3; relocalizes to the cytosol in response to hypoxia	2.41708	8.3332	1.89266e-07	8.33654e-07
YDR465C	chrIV	1393336	Arginine N5 methyltransferase; methylates ribosomal protein Rpl12 L12 on Arg67; relative distribution to the nucleus increases upon DNA replication stress	-2.33719	7.59021	3.9268e-10	2.78808e-09
YDR468C	chrIV	1398026	Essential t-SNARE that mediates fusion of vesicles with the late Golgi; forms a complex with Tlg2p and Vti1p; mediates fusion of endosome-derived vesicles with the late Golgi; binds the docking complex VFT Vps fifty-three through interaction with Vps51p	-2.5035	7.1574	1.71434e-12	1.84636e-11
YDR469W	chrIV	1399015	Subunit of the COMPASS Set1C complex; COMPASS methylates lysine 4 of histone H3 and is required in chromatin silencing at telomeres; contains a Dpy-30 domain that mediates interaction with Bre2p; similar to C. elegans and human DPY-30	-2.39988	6.03418	2.43277e-11	2.14126e-10
YDR470C	chrIV	1399706	Outer membrane component of the mitochondrial fusion machinery; binds directly to Fzo1p and Mgm1p and thus links these two GTPases during mitochondrial fusion; involved in fusion of both the outer and inner membranes; facilitates dimerization of Fzo1p during fusion; import into the outer membrane is mediated by Tom70p and Mim1p; has similarity to carrier proteins but is not likely to function as …	1.73021	6.24839	1.73429e-08	9.33917e-08
YDR471W	chrIV	1401770	Ribosomal 60S subunit protein L27B; homologous to mammalian ribosomal protein L27, no bacterial homolog; RPL27B has a paralog, RPL27A, that arose from the whole genome duplication	-2.65202	8.47065	1.39547e-06	5.29654e-06
YDR479C	chrIV	1415210	Peroxisomal integral membrane peroxin; involved in the regulation of peroxisomal size, number and distribution; genetic interactions suggest that Pex28p and Pex29p act at steps upstream of those mediated by Pex30p, Pex31p, and Pex32p; forms ER foci upon DNA replication stress	1.55679	6.80633	7.90026e-07	3.10476e-06
YDR480W	chrIV	1417399	MAP kinase-responsive inhibitor of the Ste12p transcription factor; involved in the regulation of mating-specific genes and the invasive growth pathway; related regulators Dig1p and Dig2p bind to Ste12p; DIG2 has a paralog, DIG1, that arose from the whole genome duplication	1.45336	5.8693	1.35175e-06	5.14975e-06
YDR482C	chrIV	1420431	Protein involved in RNA splicing by the spliceosome; component of a complex containing Cef1p; interacts genetically with ISY1 and BUD13; may bind RNA; has similarity to S. pombe Cwf21p	-0.870209	6.1826	0.00355602	0.00725269
YDR484W	chrIV	1422763	Component of the GARP Golgi-associated retrograde protein complex; GARP is required for the recycling of proteins from endosomes to the late Golgi, and for mitosis after DNA damage induced checkpoint arrest; involved in localization of actin and chitin; members of the GARP complex are Vps51p-Vps52p-Vps53p-Vps54p	1.26712	5.95485	4.27411e-05	0.000127375
YDR486C	chrIV	1427431	Protein involved in late endosome to vacuole transport; cytoplasmic and vacuolar membrane protein; required for normal filament maturation during pseudohyphal growth; may function in targeting cargo proteins for degradation; interacts with Vta1p	-1.27814	7.36993	9.54987e-05	0.000268459
YDR488C	chrIV	1429188	Dynein intermediate chain, microtubule motor protein; required for intracellular transport and cell division; acts in cytoplasmic dynein pathway; forms complex with dynein light chain Dyn2p that promotes Dyn1p homodimerization and potentiates motor processivity; Dyn2p-Pac11p complex is also important for interaction of dynein motor complex with dynactin complex; forms cortical cytoplasmic microtu…	1.20775	4.88185	0.000177511	0.000474448
YDR490C	chrIV	1431968	Serine/threonine protein kinase; involved in sphingolipid-mediated signaling pathway that controls endocytosis; activates Ypk1p and Ykr2p, components of signaling cascade required for maintenance of cell wall integrity; redundant with Pkh2p; PKH1 has a paralog, PKH2, that arose from the whole genome duplication	2.67799	7.51253	2.02549e-13	2.58503e-12
YDR495C	chrIV	1438115	Component of CORVET membrane tethering complex; cytoplasmic protein required for the sorting and processing of soluble vacuolar proteins, acidification of the vacuolar lumen, and assembly of the vacuolar H+-ATPase	1.24871	6.15151	0.00112728	0.00256109
YDR498C	chrIV	1445843	Membrane glycoprotein v-SNARE; involved in retrograde transport from the Golgi to the endoplasmic reticulum ER; required for N- and O-glycosylation in the Golgi but not in the ER and for efficient nuclear fusion during mating; mediates Sey1p-independent homotypic ER fusion; interacts with the Dsl1p complex through Tip20p	2.14218	6.97304	4.25557e-11	3.5556e-10
YDR500C	chrIV	1450198	Ribosomal 60S subunit protein L37B; protein abundance increases in response to DNA replication stress; homologous to mammalian ribosomal protein L37, no bacterial homolog; RPL37B has a paralog, RPL37A, that arose from the whole genome duplication	-2.48493	8.93693	3.31396e-06	1.18389e-05
YDR508C	chrIV	1466453	High-affinity glutamine permease; also transports Leu, Ser, Thr, Cys, Met and Asn; expression is fully dependent on Grr1p and modulated by the Ssy1p-Ptr3p-Ssy5p SPS sensor of extracellular amino acids; GNP1 has a paralog, AGP1, that arose from the whole genome duplication	1.3235	8.79013	0.000182164	0.000485611
YDR511W	chrIV	1470017	Mitochondrial protein involved in assembly of succinate dehydrogenase; has a role in maturation of the Sdh2p subunit; localized to the mitochondrial intermembrane space; required for acetate utilization and gluconeogenesis; mutation in Drosophila ortholog SDHAF3 causes reduced succinate dehydrogenase activity and neuronal and muscular dysfunction; member of the LYR protein family	1.16188	5.51385	0.00189536	0.00409298
YDR512C	chrIV	1470500	Non-essential protein of unknown function; required for transcriptional induction of the early meiotic-specific transcription factor IME1, also required for sporulation; contains twin cysteine-x9-cysteine motifs	-1.59642	6.04343	2.53282e-06	9.19633e-06
YDR513W	chrIV	1471017	Cytoplasmic glutaredoxin; thioltransferase, glutathione-dependent disulfide oxidoreductase involved in maintaining redox state of target proteins, also exhibits glutathione peroxidase activity, expression induced in response to stress; GRX2 has two in-frame start codons resulting in a shorter isoform that is retained in the cytosol and a longer form translocated to the mitochondrial matrix; GRX2 …	1.14974	7.60133	0.00132578	0.00296802
YDR514C	chrIV	1471548	Protein of unknown function that localizes to mitochondria; overexpression affects endocytic protein trafficking; YDR514C has a paralog, GFD2, that arose from the whole genome duplication	-1.1426	5.91624	0.00340292	0.00697386
YDR519W	chrIV	1480425	Membrane-bound peptidyl-prolyl cis-trans isomerase PPIase; binds to the drugs FK506 and rapamycin; expression pattern suggests possible involvement in ER protein trafficking; relocalizes from nucleus to vacuole upon DNA replication stress	-2.17807	5.86664	1.20901e-08	6.62941e-08
YDR520C	chrIV	1481085	Putative ZnII2Cys6 motif containing transcription factor; non-essential gene identified in a screen for mutants with increased levels of rDNA transcription; similar to S. kluyveri Urc2p involved in uracil catabolism	1.70028	6.65361	2.13764e-06	7.84518e-06
YDR524C-B	chrIV	1489598	Putative protein of unknown function; YDR524C-B has a paralog, YCL048W-A, that arose from the whole genome duplication	-3.5836	10.6989	6.56167e-13	7.73611e-12
YDR528W	chrIV	1494586	Protein involved in regulation of cell wall composition and integrity; also involved in cell wall response to osmotic stress; overproduction suppresses a lysis sensitive PKC mutation; HLR1 has a paralog, LRE1, that arose from the whole genome duplication	1.27473	6.4701	0.000347252	0.00087802
YDR530C	chrIV	1496791	Diadenosine 5',5'''-P1,P4-tetraphosphate phosphorylase II; AP4A phosphorylase involved in catabolism of bis5'-nucleosidyl tetraphosphates; APA2 has a paralog, APA1, that arose from the whole genome duplication	2.22007	7.75835	3.95017e-11	3.31671e-10
YDR532C	chrIV	1499396	Subunit of a kinetochore-microtubule binding complex; complex bridges centromeric heterochromatin and kinetochore MAPs and motors; required for sister chromatid bi-orientation and kinetochore binding of SAC components; complex also includes Spc105p; modified by sumoylation	0.994072	6.62218	0.00298844	0.00616652
YDR533C	chrIV	1501447	Methylglyoxalase that converts methylglyoxal to D-lactate; involved in oxidative stress resistance, diauxic shift, and stationary phase survival; has similarity to E. coli Hsp31 and C. albicans Glx3p; member of the DJ-1/ThiJ/PfpI superfamily, which includes human DJ-1 involved in Parkinson's disease and cancer; exists as a dimer and contains a putative metal-binding site; protein abundance increa…	2.77797	7.7445	2.16226e-16	4.27844e-15
YDR538W	chrIV	1510902	Phenylacrylic acid decarboxylase; confers resistance to cinnamic acid, decarboxylates aromatic carboxylic acids to the corresponding vinyl derivatives; also has mRNA binding activity; homolog of E. coli UbiX	2.50051	6.88091	7.34003e-13	8.5161e-12
YDR539W	chrIV	1512094	Putative phenylacrylic acid decarboxylase; essential for the decarboxylation of aromatic carboxylic acids to the corresponding vinyl derivatives; homolog of E. coli UbiD; GFP-fusion protein localizes to the cytoplasm	1.25136	6.51248	5.08076e-05	0.000149322
YEL001C	chrV	150301	Putative protein of unknown function; green fluorescent protein GFP-fusion localizes to the ER; YEL001C is non-essential; null mutant displays increased levels of spontaneous Rad52p foci	-2.74584	8.03119	2.4453e-13	3.10528e-12
YEL002C	chrV	148722	Beta subunit of the oligosaccharyl transferase glycoprotein complex; required for N-linked glycosylation of proteins in the endoplasmic reticulum	-1.04883	7.53074	0.000870547	0.00202098
YEL003W	chrV	148176	Subunit of the heterohexameric cochaperone prefoldin complex; complex binds specifically to cytosolic chaperonin and transfers target proteins to it	-2.36518	6.88422	4.64906e-05	0.000137905
YEL007W	chrV	141892	Transcriptional regulator of pseudohyphal growth; protein with sequence similarity to S. pombe gti1+ gluconate transport inducer 1 and C. albicans Wor1	-2.17878	6.4696	8.14109e-11	6.4635e-10
YEL011W	chrV	133120	Glycogen branching enzyme, involved in glycogen accumulation; green fluorescent protein GFP-fusion protein localizes to the cytoplasm in a punctate pattern; relocalizes from nucleus to cytoplasmic foci upon DNA replication stress	4.75547	9.62784	3.56763e-10	2.55797e-09
YEL012W	chrV	131772	Ubiquitin-conjugating enzyme that regulates gluconeogenesis; negatively regulates gluconeogenesis by mediating the glucose-induced ubiquitination of fructose-1,6-bisphosphatase FBPase; cytoplasmic enzyme that catalyzes the ubiquitination of histones in vitro	2.43178	8.23414	2.55884e-11	2.24448e-10
YEL017C-A	chrV	122798	Proteolipid associated with plasma membrane H+-ATPase Pma1p; regulates plasma membrane H+-ATPase activity; protein abundance increases in response to DNA replication stress; PMP2 has a paralog, PMP1, that arose from the whole genome duplication	-3.56864	7.53132	2.51494e-16	4.93799e-15
YEL019C	chrV	120498	SUMO ligase and component of the SMC5-SMC6 complex; this complex plays a key role in the removal of X-shaped DNA structures that arise between sister chromatids during DNA replication and repair; required for efficient sister chromatid cohesion; mutants are sensitive to methyl methanesulfonate and show increased spontaneous mutation and mitotic recombination; SUMOylates and inhibits Snf1p function	1.4148	4.82983	7.61794e-06	2.57206e-05
YEL020C	chrV	118617	Protein of unknown function with low sequence identity to Pdc1p; mRNA identified as translated by ribosome profiling data	1.29212	7.00639	0.000316821	0.000807878
YEL020W-A	chrV	117211	Essential protein of the mitochondrial intermembrane space; forms a complex with Tim10p TIM10 complex that delivers hydrophobic proteins to the TIM22 complex for insertion into the inner membrane	-2.26622	5.57399	7.4294e-06	2.51506e-05
YEL023C	chrV	108504	Putative protein of unknown function; expression is increased greatly during sporulation; YEL023C is not an essential gene	1.7656	5.51044	1.06576e-06	4.11861e-06
YEL024W	chrV	107260	Ubiquinol-cytochrome-c reductase; a Rieske iron-sulfur protein of the mitochondrial cytochrome bc1 complex; transfers electrons from ubiquinol to cytochrome c1 during respiration; during import, Rip1p is first imported into the mitochondrial matrix where it is processed, acquires its Fe-S cluster, and is folded, then is translocated into the inner membrane by the action of a homo-oligomer of Bcs1…	0.98738	7.34698	0.00223323	0.00473448
YEL026W	chrV	101943	RNA binding protein; part of U3 snoRNP involved in rRNA processing, part of U4/U6-U5 tri-snRNP involved in mRNA splicing, similar to human 15.5K protein	-2.36229	7.79454	3.04926e-10	2.20177e-09
YEL027W	chrV	100769	Proteolipid subunit c of the V0 domain of vacuolar H+-ATPase; dicyclohexylcarbodiimide binding subunit; required for vacuolar acidification and important for copper and iron metal ion homeostasis	-1.72912	9.04931	3.23663e-05	9.89401e-05
YEL029C	chrV	96858	Putative pyridoxal kinase; a key enzyme involved in pyridoxal 5'-phosphate synthesis, the active form of vitamin B6; required for genome integrity; involved in bud-site selection; similarity to yeast BUD17 and human pyridoxal kinase PDXK	-2.0216	6.03828	2.71539e-09	1.66013e-08
YEL032W	chrV	86937	Protein involved in DNA replication; component of the Mcm2-7 hexameric helicase complex that binds chromatin as a part of the pre-replicative complex	1.45613	7.35369	4.8666e-06	1.69699e-05
YEL033W	chrV	86179	Protein of unknown function; predicted metabolic role based on network analysis derived from ChIP experiments, a large-scale deletion study and localization of transcription factor binding sites; null mutant is sensitive to temperature oscillation in a cdc13-1 mutant	-1.83992	6.3048	0.000172527	0.000462337
YEL034W	chrV	85676	Translation elongation factor eIF-5A; required for translation of proteins containing polyproline stretches, including Bni1p, and this leads to a requirement for mating projection formation; structural homolog of bacterial EF-P; undergoes an essential hypusination modification; HYP2 has a paralog, ANB1, that arose from the whole genome duplication	-1.78672	10.3439	1.94402e-05	6.19102e-05
YEL036C	chrV	83050	Subunit of the alpha-1,6 mannosyltransferase complex; type II membrane protein; has a role in retention of glycosyltransferases in the Golgi; involved in osmotic sensitivity and resistance to aminonitrophenyl propanediol	1.34651	8.30083	0.000128511	0.000352904
YEL041W	chrV	75944	ATP-NADH kinase; phosphorylates both NAD and NADH; homooctameric structure consisting of 60-kDa subunits; similar to Pos5p; overexpression complements certain pos5 phenotypes; YEF1 has a paralog, UTR1, that arose from the whole genome duplication	0.893604	4.14218	0.00386601	0.00778847
YEL046C	chrV	67629	Threonine aldolase; catalyzes the cleavage of L-allo-threonine and L-threonine to glycine; involved in glycine biosynthesis	-1.22489	8.56863	0.00232812	0.00490915
YEL051W	chrV	58378	Subunit D of the V1 peripheral membrane domain of V-ATPase; part of the electrogenic proton pump found throughout the endomembrane system; plays a role in the coupling of proton transport and ATP hydrolysis; the V1 peripheral membrane domain of the vacuolar H+-ATPase V-ATPase has eight subunits	-2.1287	8.12891	9.30141e-09	5.16689e-08
YEL053C	chrV	53901	Non-catalytic subunit of N-terminal acetyltransferase of the NatC type; required for replication of dsRNA virus; expression is glucose-repressible	-1.1553	6.10032	0.00247757	0.00518573
YEL054C	chrV	52721	Ribosomal 60S subunit protein L12A; rpl12a rpl12b double mutant exhibits slow growth and slow translation; homologous to mammalian ribosomal protein L12 and bacterial L11; RPL12A has a paralog, RPL12B, that arose from the whole genome duplication	-5.00782	9.56737	8.20683e-22	3.7076e-20
YEL055C	chrV	48471	DNA Polymerase phi; has sequence similarity to the human MybBP1A and weak sequence similarity to B-type DNA polymerases, not required for chromosomal DNA replication; required for the synthesis of rRNA	-1.19104	6.37652	0.000197385	0.000523999
YEL060C	chrV	40046	Vacuolar proteinase B yscB with H3 N-terminal endopeptidase activity; serine protease of the subtilisin family; involved in protein degradation in the vacuole and required for full protein degradation during sporulation; activity inhibited by Pbi2p; protein abundance increases in response to DNA replication stress; PRB1 has a paralog, YSP3, that arose from the whole genome duplication	2.06674	10.3065	2.29668e-07	9.96986e-07
YEL061C	chrV	36535	Kinesin motor protein; involved in mitotic spindle assembly and chromosome segregation	1.63173	6.1456	3.84809e-05	0.00011576
YEL068C	chrV	25646	Protein of unknown function; expressed at both mRNA and protein levels	-2.24918	4.62426	4.19793e-08	2.10102e-07
YEL071W	chrV	16355	D-lactate dehydrogenase; part of the retrograde regulon which consists of genes whose expression is stimulated by damage to mitochondria and reduced in cells grown with glutamate as the sole nitrogen source, located in the cytoplasm	-1.48509	8.3901	0.000445434	0.00110225
YER001W	chrV	153520	Alpha-1,3-mannosyltransferase; integral membrane glycoprotein of the Golgi complex, required for addition of alpha1,3-mannose linkages to N-linked and O-linked oligosaccharides, one of five S. cerevisiae proteins of the MNN1 family	-3.84459	7.12451	4.38136e-25	3.24157e-23
YER002W	chrV	156803	Constituent of 66S pre-ribosomal particles; involved in 60S ribosomal subunit biogenesis	-1.29181	8.56496	0.00030263	0.000774398
YER007C-A	chrV	166237	Protein of unknown function that associates with ribosomes; has a putative RNA binding domain; interacts with Tma22p; null mutant exhibits translation defects; has homology to human oncogene MCT-1; protein abundance increases in response to DNA replication stress	-2.35238	7.25389	6.18881e-09	3.55387e-08
YER009W	chrV	172115	Nuclear envelope protein; interacts with GDP-bound Gsp1p and with proteins of the nuclear pore to transport Gsp1p into the nucleus where it is an essential player in nucleocytoplasmic transport	-2.81108	7.82482	1.13033e-08	6.21132e-08
YER011W	chrV	175248	Cell wall mannoprotein; expression is downregulated at acidic pH and induced by cold shock and anaerobiosis; abundance is increased in cells cultured without shaking; member of the Srp1p/Tip1p family of serine-alanine-rich proteins	-1.31084	4.67788	2.56707e-05	8.02012e-05
YER012W	chrV	177835	Beta 4 subunit of the 20S proteasome; localizes to the nucleus throughout the cell cycle	-2.5959	8.00696	7.57299e-13	8.76647e-12
YER013W	chrV	178841	DEAH-box RNA-dependent ATPase/ATP-dependent RNA helicase; associates with lariat intermediates before the second catalytic step of splicing; mediates ATP-dependent mRNA release from the spliceosome and unwinds RNA duplexes; required for proofreading the exon ligation reaction	1.84638	6.77799	1.15752e-05	3.81236e-05
YER015W	chrV	184541	Medium chain fatty acyl-CoA synthetase; activates imported fatty acids; accepts a wide range of fatty acid chain lengths with a preference for medium chains, C9:0-C13:0; localized to the peroxisome; comparative analysis suggests that a mitochondrially targeted form may result from translation starting at a non-canonical codon upstream of the annotated start codon	4.44658	7.36055	1.00082e-27	1.24614e-25
YER016W	chrV	188277	Microtubule plus end-tracking protein; together with Kar9p makes up the cortical microtubule capture site and delays the exit from mitosis when the spindle is oriented abnormally	-1.90179	5.8871	2.26697e-07	9.86607e-07
YER017C	chrV	189503	Mitochondrial inner membrane m-AAA protease component; mediates degradation of misfolded or unassembled proteins and is also required for correct assembly of mitochondrial enzyme complexes; involved in cytoplasmic mRNA translation and aging	2.7858	8.65349	7.86413e-14	1.08211e-12
YER019C-A	chrV	194273	Ssh1p-Sss1p-Sbh2p complex component; involved in protein translocation into the endoplasmic reticulum; SBH2 has a paralog, SBH1, that arose from the whole genome duplication	-2.1283	8.53361	3.61064e-05	0.000109261
YER020W	chrV	195168	Nucleotide binding alpha subunit of the heterotrimeric G protein; interacts with the receptor Gpr1p, has signaling role in response to nutrients; required for the recruitment of Ras-GTP at the plasma membrane and in the nucleus	1.92419	8.86052	1.09409e-07	5.04091e-07
YER023W	chrV	201076	Delta 1-pyrroline-5-carboxylate reductase; catalyzes the last step in proline biosynthesis	-2.05176	7.53547	6.1841e-08	2.9924e-07
YER024W	chrV	202192	Carnitine acetyltransferase; has similarity to Yat1p, which is a carnitine acetyltransferase associated with the mitochondrial outer membrane	6.92454	10.5512	1.15204e-38	6.53463e-36
YER025W	chrV	205251	Gamma subunit of the translation initiation factor eIF2; involved in the identification of the start codon; binds GTP when forming the ternary complex with GTP and tRNAi-Met; mutations in human ortholog cause X-linked intellectual disability XLID	-1.5645	8.88358	6.25966e-05	0.000181062
YER026C	chrV	207644	Phosphatidylserine synthase; functions in phospholipid biosynthesis; catalyzes the reaction CDP-diaclyglycerol + L-serine = CMP + L-1-phosphatidylserine, transcriptionally repressed by myo-inositol and choline	1.29322	7.97639	0.00249167	0.00521097
YER027C	chrV	208979	One of three possible beta-subunits of the Snf1 kinase complex; allows nuclear localization of the Snf1 kinase complex in the presence of a nonfermentable carbon source; contains glycogen-binding domain; GAL83 has a paralog, SIP2, that arose from the whole genome duplication	-1.77078	6.76432	5.93302e-08	2.87909e-07
YER029C	chrV	212587	Core Sm protein Sm B; part of heteroheptameric complex with Smd1p, Smd2p, Smd3p, Sme1p, Smx3p, and Smx2p that is part of the spliceosomal U1, U2, U4, and U5 snRNPs; homolog of human Sm B and Sm B'	-1.9411	6.72162	7.891e-09	4.44631e-08
YER030W	chrV	213437	Histone chaperone for Htz1p/H2A-H2B dimer; required for the stabilization of the Chz1p-Htz1-H2B complex; has overlapping function with Nap1p; null mutant displays weak sensitivity to MMS and benomyl; contains a highly conserved CHZ motif; protein abundance increases in response to DNA replication stress	-2.72589	7.21003	1.30532e-14	1.9951e-13
YER031C	chrV	214076	Rab family GTPase; involved in the exocytic pathway; mediates intra-Golgi traffic or the budding of post-Golgi vesicles from the trans-Golgi; YPT31 has a paralog, YPT32, that arose from the whole genome duplication	-2.05083	6.96624	4.43613e-10	3.11505e-09
YER037W	chrV	225889	Lysophosphatidic acid LPA phosphatase, nucleotidase; principle and physiological nucleotidase working on GMP, UMP and CMP; involved in LPA hydrolysis in response to phosphate starvation and ribose salvage pathway; phosphatase activity is soluble and Mg2+ dependent; expression is induced by low phosphate levels and by inactivation of Pho85p; PHM8 has a paralog, SDT1, that arose from the whole geno…	-1.89551	7.3805	7.05339e-09	4.01422e-08
YER038C	chrV	226858	Subunit of the SMC5-SMC6 complex; this complex is involved in removal of X-shaped DNA structures that arise between sister chromatids during DNA replication and repair; heterozygous mutant shows haploinsufficiency in K1 killer toxin resistance	1.38362	4.89516	0.000201329	0.000533084
YER040W	chrV	229795	Transcriptional activator of genes regulated by nitrogen catabolite repression; localization and activity regulated by quality of nitrogen source and Ure2p	1.34343	6.80176	0.00171416	0.00373327
YER042W	chrV	234937	Methionine-S-sulfoxide reductase; involved in the response to oxidative stress; protects iron-sulfur clusters from oxidative inactivation along with MXR2; involved in the regulation of lifespan; reduced activity of human homolog implicated in Alzheimer disease	-1.59507	6.60755	6.10217e-06	2.09071e-05
YER043C	chrV	235770	S-adenosyl-L-homocysteine hydrolase; catabolizes S-adenosyl-L-homocysteine which is formed after donation of the activated methyl group of S-adenosyl-L-methionine AdoMet to an acceptor; regulates cellular lipid homoeostasis by regulating phosphatidylcholinePCsynthesis and triacylglycerol TG levels	-2.549	8.72095	1.96882e-09	1.23323e-08
YER044C	chrV	237570	Endoplasmic reticulum membrane protein; may facilitate protein-protein interactions between the Erg26p dehydrogenase and the Erg27p 3-ketoreductase and/or tether these enzymes to the ER, also interacts with Erg6p	-1.74202	6.01417	3.06479e-06	1.10104e-05
YER045C	chrV	240032	ATF/CREB family basic leucine zipper bZIP transcription factor; binds as a homodimer to the ATF/CREB consensus sequence TGACGTCA; important for carbon source utilization; target genes include GRE2 and COS8; ACA1 has a paralog, CST6, that arose from the whole genome duplication	-1.41415	5.80204	2.97206e-05	9.1787e-05
YER047C	chrV	243810	Putative ATPase of the AAA family; interacts with the Sin1p transcriptional repressor in the two-hybrid system	1.75363	7.45352	4.38038e-06	1.53901e-05
YER049W	chrV	251728	FeII/2-oxoglutarate-dependent dioxygenase family member; catalyzes the repair of methyl-base lesions in both ss and dsDNA by oxidative demethylation; PolyrA-binding protein involved in mRNA polyA tail length and mRNA stability; role in translation termination efficiency; interacts with Sup45p eRF1, Sup35p eRF3 and Pab1p; similar to human prolyl 4-hydroxylase OGFOD1; binds FeII and 2-oxoglutarate	-1.02274	7.22493	0.00134717	0.00300845
YER051W	chrV	254656	JmjC domain family histone demethylase specific for H3-K36; similar to proteins found in human, mouse, drosophila, X. laevis, C. elegans, and S. pombe	1.49964	6.62831	1.56871e-06	5.91016e-06
YER052C	chrV	256375	Aspartate kinase L-aspartate 4-P-transferase; cytoplasmic enzyme that catalyzes the first step in the common pathway for methionine and threonine biosynthesis; expression regulated by Gcn4p and the general control of amino acid synthesis	-2.90814	7.90703	5.99902e-15	9.75319e-14
YER053C-A	chrV	260933	Protein of unknown function; green fluorescent protein GFP-fusion protein localizes to the endoplasmic reticulum; protein abundance increases in response to DNA replication stress	4.30427	6.47259	3.3715e-17	7.58216e-16
YER054C	chrV	262052	Putative regulatory subunit of protein phosphatase Glc7p; involved in glycogen metabolism; contains a conserved motif GVNK motif that is also found in Gac1p, Pig1p, and Pig2p; GIP2 has a paralog, PIG2, that arose from the whole genome duplication	4.31962	7.50814	1.25854e-13	1.65589e-12
YER055C	chrV	264892	ATP phosphoribosyltransferase; a hexameric enzyme, catalyzes the first step in histidine biosynthesis; mutations cause histidine auxotrophy and sensitivity to Cu, Co, and Ni salts; transcription is regulated by general amino acid control	-6.6209	9.473	2.80766e-30	5.3006e-28
YER056C	chrV	266512	Purine-cytosine permease; mediates purine adenine, guanine, and hypoxanthine and cytosine accumulation; relative distribution to the vacuole increases upon DNA replication stress	-2.26096	8.6039	3.63617e-10	2.59255e-09
YER056C-A	chrV	269423	Ribosomal 60S subunit protein L34A; homologous to mammalian ribosomal protein L34, no bacterial homolog; RPL34A has a paralog, RPL34B, that arose from the whole genome duplication	-3.51064	9.12664	2.41493e-14	3.56307e-13
YER057C	chrV	270737	Member of the p14.5 protein family; functionally complements Mmf1p function when targeted to mitochondria; heat shock inducible; high-dosage growth inhibitor; forms a homotrimer in vitro; HMF1 has a paralog, MMF1, that arose from the whole genome duplication	-2.51846	7.23485	3.77723e-12	3.82595e-11
YER060W	chrV	274567	Putative purine-cytosine permease; very similar to Fcy2p but cannot substitute for its function	-1.23985	4.35619	0.000834899	0.00194442
YER065C	chrV	285241	Isocitrate lyase; catalyzes the formation of succinate and glyoxylate from isocitrate, a key reaction of the glyoxylate cycle; expression of ICL1 is induced by growth on ethanol and repressed by growth on glucose	7.36271	10.8637	3.91732e-50	9.99897e-47
YER067W	chrV	292066	Protein of unknown function; involved in energy metabolism under respiratory conditions; protein abundance is increased upon intracellular iron depletion or in response to DNA replication stress; RGI1 has a paralog, RGI2, that arose from the whole genome duplication	2.38791	8.35812	4.08186e-10	2.88614e-09
YER068W	chrV	293050	Ubiquitin-protein ligase subunit of the CCR4-NOT complex; with Ubc4p, ubiquitinates nascent polypeptide-associated complex subunits and histone demethyase Jhd2p; CCR4-NOT has roles in transcription regulation, mRNA degradation, and post-transcriptional modifications; regulates levels of DNA Polymerase-{alpha} to promote efficient and accurate DNA replication	1.61457	8.45597	1.03571e-05	3.43331e-05
YER069W	chrV	295410	Acetylglutamate kinase and N-acetyl-gamma-glutamyl-phosphate reductase; N-acetyl-L-glutamate kinase NAGK catalyzes the 2nd and N-acetyl-gamma-glutamyl-phosphate reductase NAGSA, the 3rd step in arginine biosynthesis; synthesized as a precursor which is processed in the mitochondrion to yield mature NAGK and NAGSA; enzymes form a metabolon complex with Arg2p; NAGK C-terminal domain stabilizes the …	2.07778	7.36766	1.31677e-09	8.45956e-09
YER070W	chrV	298950	Major isoform of large subunit of ribonucleotide-diphosphate reductase; the RNR complex catalyzes rate-limiting step in dNTP synthesis, regulated by DNA replication and DNA damage checkpoint pathways via localization of small subunits; relative distribution to the nucleus increases upon DNA replication stress; RNR1 has a paralog, RNR3, that arose from the whole genome duplication	-2.661	6.32949	1.12643e-13	1.50141e-12
YER072W	chrV	302806	Subunit of the vacuolar transporter chaperone VTC complex; VTC complex is involved in membrane trafficking, vacuolar polyphosphate accumulation, microautophagy and non-autophagic vacuolar fusion; also has mRNA binding activity; protein abundance increases in response to DNA replication stress	-1.56088	8.3888	0.000371046	0.000933099
YER073W	chrV	304030	Mitochondrial aldehyde dehydrogenase; involved in regulation or biosynthesis of electron transport chain components and acetate formation; activated by K+; utilizes NADP+ as the preferred coenzyme; constitutively expressed	-2.52164	8.22193	1.0304e-11	9.63403e-11
YER074W	chrV	306323	Protein component of the small 40S ribosomal subunit; homologous to mammalian ribosomal protein S24, no bacterial homolog; RPS24A has a paralog, RPS24B, that arose from the whole genome duplication	-2.3694	7.18982	4.99176e-07	2.04473e-06
YER074W-A	chrV	307653	Integral membrane protein required for ER to Golgi transport; localized to the Golgi, the ER, and COPII vesicles; interacts with Yip1p and Yif1p	-1.61445	5.6088	4.92164e-05	0.000145431
YER075C	chrV	308413	Phosphotyrosine-specific protein phosphatase; involved in the inactivation of mitogen-activated protein kinase MAPK during osmolarity sensing; dephosporylates Hog1p MAPK and regulates its localization; localized to the cytoplasm	2.8079	6.97836	4.59291e-17	1.01501e-15
YER079W	chrV	318920	Putative protein of unknown function	1.87144	8.04993	2.61935e-05	8.1585e-05
YER081W	chrV	322686	3-phosphoglycerate dehydrogenase; catalyzes the first step in serine and glycine biosynthesis; SER3 has a paralog, SER33, that arose from the whole genome duplication	2.35641	7.40429	5.46913e-09	3.17272e-08
YER086W	chrV	328477	Threonine deaminase, catalyzes first step in isoleucine biosynthesis; expression is under general amino acid control; ILV1 locus exhibits highly positioned nucleosomes whose organization is independent of known ILV1 regulation	-1.29487	7.76464	0.000129417	0.000355202
YER087C-B	chrV	332582	Beta subunit of Sec61p ER translocation complex Sec61p-Sss1p-Sbh1p; involved in protein translocation into the endoplasmic reticulum; interacts with the exocyst complex and also with Rtn1p; cotranslationally N-acetylated by NatA; SBH1 has a paralog, SBH2, that arose from the whole genome duplication	-1.56374	7.99408	5.1529e-05	0.000151181
YER094C	chrV	348729	Beta 3 subunit of the 20S proteasome; involved in ubiquitin-dependent catabolism; human homolog is subunit C10	-1.1676	8.15234	0.00298517	0.00616228
YER095W	chrV	349980	Strand exchange protein; forms a helical filament with DNA that searches for homology; involved in the recombinational repair of double-strand breaks in DNA during vegetative growth and meiosis; homolog of Dmc1p and bacterial RecA protein	3.66102	8.805	4.32919e-19	1.29243e-17
YER098W	chrV	355466	Ubiquitin-specific protease that cleaves ubiquitin-protein fusions; UBP9 has a paralog, UBP13, that arose from the whole genome duplication	2.41187	6.76896	1.01842e-07	4.71783e-07
YER101C	chrV	360502	Lipid raft associated protein; overexpression restores Pma1p localization to lipid rafts which is required for targeting of Pma1p to the plasma membrane; sometimes classified in the medium-chain dehydrogenase/reductases MDRs superfamily; AST2 has a paralog, AST1, that arose from the whole genome duplication	2.59084	6.24177	4.07375e-17	9.08144e-16
YER102W	chrV	362733	Protein component of the small 40S ribosomal subunit; homologous to mammalian ribosomal protein S8, no bacterial homolog; RPS8B has a paralog, RPS8A, that arose from the whole genome duplication	-3.8658	8.41907	3.78782e-11	3.1914e-10
YER104W	chrV	366802	Protein with a role in regulation of Ty1 transposition	1.10049	4.9728	0.000646157	0.00154286
YER112W	chrV	387232	Lsm Like Sm protein; part of heteroheptameric complexes Lsm2p-7p and either Lsm1p or 8p: cytoplasmic Lsm1p complex involved in mRNA decay; nuclear Lsm8p complex part of U6 snRNP and possibly involved in processing tRNA, snoRNA, and rRNA; forms cytoplasmic foci upon DNA replication stress	-2.01794	7.92566	8.05678e-09	4.52972e-08
YER114C	chrV	390590	Protein implicated in polar growth, functionally redundant with Boi1p; interacts with bud-emergence protein Bem1p; contains an SH3 src homology 3 domain and a PH pleckstrin homology domain; BOI2 has a paralog, BOI1, that arose from the whole genome duplication	1.11951	6.8992	0.000440933	0.00109164
YER115C	chrV	394292	Protein of unknown function; expressed during sporulation; not required for sporulation, but gene exhibits genetic interactions with other genes required for sporulation	1.18022	5.70245	0.000362618	0.000913253
YER116C	chrV	395348	Subunit of Slx5-Slx8 SUMO-targeted ubiquitin ligase STUbL complex; stimulated by prior attachment of SUMO to the substrate; contains a C-terminal RING domain; forms nuclear foci upon DNA replication stress; null mutants are aneuploid, have a metaphase delay, and spindle defects including: mispositioned spindles, fish hook spindles, and aberrant spindle kinetics; required for maintenance of genome…	1.95366	6.64408	5.61707e-07	2.28305e-06
YER117W	chrV	396769	Ribosomal 60S subunit protein L23B; homologous to mammalian ribosomal protein L23 and bacterial L14; RPL23B has a paralog, RPL23A, that arose from the whole genome duplication	-3.69249	8.94886	9.87049e-08	4.58915e-07
YER118C	chrV	397952	Transmembrane osmosensor for filamentous growth and HOG pathways; involved in activation of the Cdc42p- and MAP kinase-dependent filamentous growth pathway and the high-osmolarity glycerol HOG response pathway; phosphorylated by Hog1p; interacts with Pbs2p, Msb2p, Hkr1p, and Ste11p	-1.02895	6.1246	0.000465767	0.00114645
YER119C	chrV	399496	Vacuolar aspartate and glutamate exporter; member of a family of seven genes AVT1-7 related to vesicular GABA-glycine transporters; involved in compartmentalizing acidic amino acids in response to nitrogen starvation; AVT6 has a paralog, AVT5, that arose from the whole genome duplication	2.26109	6.37157	1.20836e-12	1.34687e-11
YER120W	chrV	401135	Integral ER membrane protein, regulates phospholipid metabolism; one of 6 proteins Ist2p, Scs2p, Scs22p, Tcb1p, Tcb2p, Tcb3p that connect ER to plasma membrane PM and regulate PI4P levels by controlling access of Sac1p phosphatase to substrate PI4P in the PM; interacts with FFAT motifs in Opi1p, Swh1p, Osh2p, and Osh3p; involved in telomeric silencing; VAP homolog; SCS2 has a paralog, SCS22, that…	-1.28011	8.47132	0.00265001	0.00551276
YER121W	chrV	402375	Putative protein of unknown function; may be involved in phosphatase regulation and/or generation of precursor metabolites and energy	4.45332	6.36557	1.49294e-29	2.45854e-27
YER125W	chrV	410189	E3 ubiquitin ligase of NEDD4 family; regulates many cellular processes including MVB sorting, heat shock response, transcription, endocytosis, ribosome stability; mutant tolerates aneuploidy; autoubiquitinates; ubiquitinates Sec23p, Sna3p; deubiquitinated by Ubp2p; regulated by SUMO ligase Siz1p, in turn regulates Siz1p SUMO ligase activity; required for efficient Golgi-to-ER trafficking in COPI …	1.12601	7.88726	0.00417388	0.00833306
YER126C	chrV	413394	Protein constituent of 66S pre-ribosomal particles; contributes to processing of the 27S pre-rRNA	-3.03086	7.66017	9.07505e-14	1.22886e-12
YER128W	chrV	415859	Protein that interacts with Vps4p and has a role in vacuolar sorting; stimulates the ATPase activity of Vps4; localizes to endosomes in a Vps4-dependent manner; overexpression causes canavanine sensitivity and confers a partial class D vacuole morphology	1.1891	4.80525	0.000583693	0.00140754
YER130C	chrV	421115	Transcription factor that binds IME1 Upstream Activation Signal UASru; COM2 transcription is regulated by Haa1p, Sok2p and Zap1p transcriptional activators; may bind the IME1 promoter under all growth conditions to negatively regulate its transcription in the absence of a positive regulator that binds more effectively; repressor activity may depend on phosphorylation by PKA; C. albicans homolog M…	-1.65433	7.69494	2.97851e-05	9.19005e-05
YER131W	chrV	423591	Protein component of the small 40S ribosomal subunit; homologous to mammalian ribosomal protein S26, no bacterial homolog; RPS26B has a paralog, RPS26A, that arose from the whole genome duplication	-4.83149	10.0396	2.72842e-19	8.44157e-18
YER141W	chrV	453459	Protein required for the hydroxylation of heme O to form heme A; heme A is an essential prosthetic group for cytochrome c oxidase	1.10634	7.64912	0.000925449	0.00213871
YER142C	chrV	455146	3-methyl-adenine DNA glycosylase; involved in protecting DNA against alkylating agents; initiates base excision repair by removing damaged bases to create abasic sites that are subsequently repaired; protein abundance increases in response to DNA replication stress	1.8881	6.08211	5.94344e-10	4.06719e-09
YER147C	chrV	462968	Subunit of cohesin loading factor Scc2p-Scc4p; complex is required for the loading of cohesin complexes onto chromosomes; involved in establishing sister chromatid cohesion during double-strand break repair via phosphorylated histone H2AX	2.23212	6.57139	6.75036e-12	6.47755e-11
YER149C	chrV	466208	Coiled-coil 12S polarisome subunit; required for polarity establishment, apical bud growth, shmoo formation, filamentous differentiation; involved in Bni1p localization at sites of polarized growth, controlling polarized assembly of actin cables; role in apical growth affects diploid-specific bipolar bud site selection; retains Slt2p at bud tip to regulate ER inheritance; role in Ca2+ influx, cel…	1.32606	6.58989	2.00373e-05	6.37325e-05
YER154W	chrV	475020	Mitochondrial inner membrane insertase; mediates the insertion of both mitochondrial- and nuclear-encoded proteins from the matrix into the inner membrane; also has a role in insertion of carrier proteins into the inner membrane; acts as a voltage-gated ion channel, activated by substrate peptides; interacts with mitochondrial ribosomes; conserved from bacteria to animals	-1.02782	6.23604	0.00408743	0.00817646
YER156C	chrV	483325	Putative protein of unknown function; interacts with Hsp82p and copurifies with Ipl1p; expression is copper responsive and downregulated in strains deleted for MAC1, a copper-responsive transcription factor; similarity to mammalian MYG1	-2.25769	7.18385	1.06721e-09	6.9758e-09
YER158C	chrV	488857	Protein of unknown function; potentially phosphorylated by Cdc28p; YER158C has a paralog, AFR1, that arose from the whole genome duplication	-0.866217	5.79735	0.00370763	0.00751387
YER162C	chrV	500630	Protein that recognizes and binds damaged DNA with Rad23p during NER; subunit of Nuclear Excision Repair Factor 2 NEF2; also involved, with Rad23p, in turnover of ubiquitylated proteins; NER stands for nucleotide excision repair	1.92763	7.13232	0.000145854	0.000395426
YER165W	chrV	510373	PolyA binding protein; part of the 3'-end RNA-processing complex, mediates interactions between the 5' cap structure and the 3' mRNA polyA tail, involved in control of polyA tail length, interacts with translation factor eIF-4G; stimulates, but is not required for the deadenylation activity of the Pan2p-Pan3p polyA-ribonuclease complex	-2.21186	8.70862	3.96041e-09	2.34819e-08
YER168C	chrV	521029	ATP CTP:tRNA-specific tRNA nucleotidyltransferase; different forms targeted to the nucleus, cytosol, and mitochondrion are generated via the use of multiple transcriptional and translational start sites; human homolog TRNT1 complements yeast null mutant	1.4764	7.61362	0.000708123	0.00167748
YER169W	chrV	523369	JmjC domain-containing histone demethylase; specifically demethylates H3K36 tri- and dimethyl modification states; associates with actively transcribed RNAP II regions in vivo and specifically targets H3K36 in its trimethylation state as its substrate; transcriptional repressor of PHR1; Rph1p phosphorylation during DNA damage is under control of the MEC1-RAD53 pathway; target of stess-induced hor…	1.84425	8.51952	5.32902e-05	0.000155811
YER172C	chrV	529530	RNA-dependent ATPase RNA helicase DEIH box; required for disruption of U4/U6 base-pairing in native snRNPs to activate the spliceosome for catalysis; homologous to human U5-200kD	0.923205	6.29373	0.00289047	0.00598128
YER173W	chrV	536300	Checkpoint protein; involved in the activation of the DNA damage and meiotic pachytene checkpoints; subunit of a clamp loader that loads Rad17p-Mec3p-Ddc1p onto DNA; homolog of human and S. pombe Rad17 protein	1.67109	6.29787	3.0349e-08	1.56181e-07
YER177W	chrV	545611	14-3-3 protein, major isoform; controls proteome at post-transcriptional level, binds proteins and DNA, involved in regulation of exocytosis, vesicle transport, Ras/MAPK and rapamycin-sensitive signaling, aggresome formation, spindle position checkpoint; protein increases in abundance and relative distribution to the nucleus increases upon DNA replication stress; antiapoptotic gene similar to hum…	-2.9678	10.8686	1.70325e-13	2.21249e-12
YER184C	chrV	556296	Transcriptional activator of oleate genes; regulates genes involved in fatty acid utilization; zinc cluster protein; deletion confers sensitivity to Calcufluor white, and prevents growth on glycerol or lactate as sole carbon source	-1.00113	4.62727	0.00374281	0.00757615
YFL001W	chrVI	147131	tRNA:pseudouridine synthase; introduces pseudouridines at position 38 or 39 in tRNA; also responsible for pseudouracil modification of some mRNAs; important for maintenance of translation efficiency and normal cell growth, localizes to both the nucleus and cytoplasm; non-essential for viability	-1.00881	5.59672	0.000752367	0.00177488
YFL004W	chrVI	131810	Subunit of vacuolar transporter chaperone VTC complex; involved in membrane trafficking, vacuolar polyphosphate accumulation, microautophagy and non-autophagic vacuolar fusion; VTC2 has a paralog, VTC3, that arose from the whole genome duplication	-2.18639	7.48118	3.82551e-08	1.93359e-07
YFL005W	chrVI	130334	Rab family GTPase; essential for vesicle-mediated exocytic secretion and autophagy; associates with the exocyst component Sec15p and may regulate polarized delivery of transport vesicles to the exocyst at the plasma membrane	-2.98865	8.58968	1.24309e-11	1.15172e-10
YFL007W	chrVI	123479	Proteasome activator; binds the core proteasome CP and stimulates proteasome-mediated protein degradation by inducing gate opening; required for sequestering CP into proteasome storage granule PSG during quiescent phase and for nuclear import of CP in proliferating cells; required for resistance to bleomycin, may be involved in protecting against oxidative damage; similar to mammalian PA200	1.67348	7.49901	3.03446e-07	1.29523e-06
YFL008W	chrVI	119429	Subunit of the multiprotein cohesin complex; essential protein involved in chromosome segregation and in double-strand DNA break repair; SMC chromosomal ATPase family member, binds DNA with a preference for DNA with secondary structure	1.41105	6.40369	0.000202576	0.000536025
YFL010C	chrVI	115108	WW domain containing protein of unknown function; binds to Mca1p, a caspase-related protease that regulates H2O2-induced apoptosis; overexpression causes G1 phase growth arrest and clonal death that is suppressed by overexpression of MCA1	-2.29144	7.1284	2.32301e-11	2.0488e-10
YFL014W	chrVI	107256	Plasma membrane protein involved in maintaining membrane organization; involved in maintaining organization during stress conditions; induced by heat shock, oxidative stress, osmostress, stationary phase, glucose depletion, oleate and alcohol; protein abundance increased in response to DNA replication stress and dietary restriction; regulated by the HOG and Ras-Pka pathways; required for dietary …	8.26213	12.4266	4.68121e-28	6.28884e-26
YFL021W	chrVI	95966	Transcriptional activator of nitrogen catabolite repression genes; contains a GATA-1-type zinc finger DNA-binding motif; activity and localization regulated by nitrogen limitation and Ure2p; different translational starts produce two major and two minor isoforms that are differentially regulated and localized	1.66003	7.61816	3.95338e-06	1.39765e-05
YFL022C	chrVI	93499	Alpha subunit of cytoplasmic phenylalanyl-tRNA synthetase; forms a tetramer with Frs1p to form active enzyme; evolutionarily distant from mitochondrial phenylalanyl-tRNA synthetase based on protein sequence, but substrate binding is similar	-1.39804	8.32494	0.00025152	0.000654105
YFL023W	chrVI	90986	Unconventional prefoldin protein involved in translation initiation; required for correct assembly of RNAP I, II, and III in an Rpb5p-dependent manner; shuttles between nucleus and cytoplasm; mutants have inappropriate expression of nutrient sensitive genes due to translational derepression of Gcn4p transcription factor; diploid mutants show random budding; ortholog of human URI/RMP	2.40831	8.02196	4.54583e-10	3.18333e-09
YFL024C	chrVI	87847	Subunit of NuA4, an essential histone H4/H2A acetyltransferase complex; conserved region at N-terminus is essential for interaction with the NPC nucleosome core particle; required for autophagy; homologous to Drosophila Enhancer of Polycomb; coding sequence contains length polymorphisms in different strains	2.78947	7.80284	2.7002e-10	1.97203e-09
YFL028C	chrVI	79344	Part of evolutionarily-conserved CCR4-NOT regulatory complex; contains single ABC-type ATPase domain but no transmembrane domain; interacts with several subunits of Mediator	-2.14554	6.18528	8.73613e-09	4.87409e-08
YFL030W	chrVI	76831	Alanine:glyoxylate aminotransferase AGT; catalyzes the synthesis of glycine from glyoxylate, which is one of three pathways for glycine biosynthesis in yeast; similar to mammalian and plant alanine:glyoxylate aminotransferases; human homolog AGXT complements yeast null mutant	2.50314	5.44477	2.70244e-13	3.41484e-12
YFL031W	chrVI	75179	Basic leucine zipper bZIP transcription factor ATF/CREB1 homolog; regulates the unfolded protein response, via UPRE binding, and membrane biogenesis; ER stress-induced splicing pathway facilitates efficient Hac1p synthesis; protein abundance increases in response to DNA replication stress	-1.8884	9.94642	0.00125302	0.00281916
YFL033C	chrVI	69115	Protein kinase involved in cell proliferation in response to nutrients; glucose-repressible; involved in signal transduction during cell proliferation in response to nutrients, specifically the establishment of stationary phase; identified as a regulator of IME2; phosphorylates Igo1p and Igo2p; substrate of Pho80p-Pho85p kinase	1.26842	6.45459	0.000453291	0.00111952
YFL036W	chrVI	58782	Mitochondrial RNA polymerase; single subunit enzyme similar to those of T3 and T7 bacteriophages; requires a specificity subunit encoded by MTF1 for promoter recognition; Mtf1p interacts with and stabilizes the Rpo41p-promoter complex, enhancing DNA bending and melting to facilitate pre-initiation open complex formation	2.1346	7.51846	7.60946e-10	5.10464e-09
YFL044C	chrVI	44655	Deubiquitylation enzyme that binds to the chaperone-ATPase Cdc48p; may contribute to regulation of protein degradation by deubiquitylating substrates that have been ubiquitylated by Ufd2p; member of the Ovarian Tumor OTU family; protein abundance increases in response to DNA replication stress	-0.876488	5.85186	0.00281652	0.00584011
YFL045C	chrVI	43628	Phosphomannomutase; involved in synthesis of GDP-mannose and dolichol-phosphate-mannose; required for folding and glycosylation of secretory proteins in the ER lumen	-2.08238	8.43096	6.62966e-06	2.26082e-05
YFL046W	chrVI	42815	Putative assembly factor for cytochrome c oxidase; the authentic, non-tagged protein is detected in highly purified mitochondria in high-throughput studies; has similarity to human MCUR1/CCDC90A	-1.58459	6.34377	2.58403e-07	1.11415e-06
YFL054C	chrVI	20847	Putative channel-like protein; similar to Fps1p; mediates passive diffusion of glycerol in the presence of ethanol	3.26317	6.66	6.87753e-20	2.32515e-18
YFR001W	chrVI	149110	Nuclear protein involved in asymmetric localization of ASH1 mRNA; binds double-stranded RNA in vitro; constituent of 66S pre-ribosomal particles; required at post-transcriptional step for efficient retrotransposition; absence results in decreased Ty1 Gag:GFP protein levels; relocalizes from nucleus to cytoplasm upon DNA replication stress	-1.72322	8.29677	8.16908e-06	2.74363e-05
YFR003C	chrVI	152657	Regulatory subunit of the type I protein phosphatase PP1 Glc7p; Glc7p participates in the regulation of a variety of metabolic processes including mitosis and glycogen metabolism; in vitro evidence suggests Ypi1p is an inhibitor of Glc7p while in vivo evidence suggests it is an activator; overproduction causes decreased cellular content of glycogen; partial depletion causes lithium sensitivity, w…	-1.80255	6.26595	1.60501e-09	1.01658e-08
YFR008W	chrVI	160535	Protein involved in recovery from pheromone-induced cell cycle arrest; acts in a Far1p-independent pathway; interacts with Far3p, Far8p, Far9p, Far10p, and Far11p; protein abundance increases in response to DNA replication stress	1.5536	5.36928	5.02746e-07	2.0565e-06
YFR009W	chrVI	162488	Positive regulator of the Gcn2p kinase activity; forms a complex with Gcn1p; proposed to stimulate Gcn2p activation by an uncharged tRNA	-1.10574	7.49863	0.00132843	0.00297179
YFR011C	chrVI	166746	Component of the MICOS complex; MICOS formerly MINOS or MitOS is a mitochondrial inner membrane complex that extends into the intermembrane space and has a role in the maintenance of crista junctions, inner membrane architecture, and formation of contact sites to the outer membrane; Mic19p is peripheral to the inner membrane	-2.31521	6.46668	4.48068e-12	4.45885e-11
YFR015C	chrVI	174265	Glycogen synthase; expression induced by glucose limitation, nitrogen starvation, environmental stress, and entry into stationary phase; GSY1 has a paralog, GSY2, that arose from the whole genome duplication; relocalizes from nucleus to cytoplasmic foci upon DNA replication stress	1.85001	8.42951	0.00436902	0.00867853
YFR017C	chrVI	182274	Cytoplasmic protein that inhibits Gdb1p glycogen debranching activity; required for normal intracellular accumulation of glycogen; phosphorylated in vivo; expression increases during wine fermentation; protein abundance increases in response to DNA replication stress; IGD1 has a paralog, YOL024W, that arose from the whole genome duplication	4.35483	8.14165	7.52047e-28	9.8441e-26
YFR019W	chrVI	184502	1-phosphatidylinositol-3-phosphate 5-kinase; vacuolar membrane kinase that generates phosphatidylinositol 3,5P2, which is involved in vacuolar sorting and homeostasis	2.27991	7.20782	1.30645e-09	8.4104e-09
YFR024C-A	chrVI	201960	Protein containing a C-terminal SH3 domain; binds Las17p, which is a homolog of human Wiskott-Aldrich Syndrome protein involved in actin patch assembly and actin polymerization; protein abundance increases in response to DNA replication stress; LSB3 has a paralog, YSC84, that arose from the whole genome duplication	-1.39248	7.30938	4.32887e-05	0.000128931
YFR025C	chrVI	203743	Histidinolphosphatase; catalyzes the eighth step in histidine biosynthesis; mutations cause histidine auxotrophy and sensitivity to Cu, Co, and Ni salts; transcription is regulated by general amino acid control	-1.2247	6.33673	0.000918373	0.00212418
YFR029W	chrVI	210937	Component of the SPS plasma membrane amino acid sensor system; senses external amino acid concentration and transmits intracellular signals that result in regulation of expression of amino acid permease genes; other members are Ssy1p, Ptr3p, and Ssy5p	2.17531	6.70986	2.32371e-11	2.0488e-10
YFR030W	chrVI	213312	Subunit alpha of assimilatory sulfite reductase; complex converts sulfite into sulfide	1.63147	7.44527	0.000592595	0.00142698
YFR031C-A	chrVI	220507	Ribosomal 60S subunit protein L2A; homologous to mammalian ribosomal protein L2 and bacterial L2; RPL2A has a paralog, RPL2B, that arose from the whole genome duplication	-4.76154	9.6757	2.01373e-15	3.44969e-14
YFR032C-A	chrVI	223258	Ribosomal 60S subunit protein L29; not essential for translation, but required for proper joining of large and small ribosomal subunits and for normal translation rate; homologous to mammalian ribosomal protein L29, no bacterial homolog	-4.49898	9.85052	2.21324e-10	1.63275e-09
YFR034C	chrVI	225020	Basic helix-loop-helix bHLH transcription factor of the myc-family; activates transcription cooperatively with Pho2p in response to phosphate limitation; binding to 'CACGTG' motif is regulated by chromatin restriction, competitive binding of Cbf1p to the same DNA binding motif and cooperation with Pho2p; function is regulated by phosphorylation at multiple sites and by phosphate availability	1.95156	6.80801	1.13827e-09	7.39297e-09
YFR039C	chrVI	232012	Protein involved in outer spore wall assembly; likely involved directly in dityrosine layer assembly; may be involved in response to high salt and changes in carbon source; deletion mutant has decreased spore survival in Drosophila feces; OSW7 has a paralog, SHE10, that arose from the whole genome duplication; deletion of both OSW7 and SHE10 results in reduced dityrosine fluorescence from the spo…	1.46679	6.55673	3.89045e-06	1.37731e-05
YFR040W	chrVI	234242	Protein required for function of the Sit4p protein phosphatase; forms a complex with Sit4p; member of a family of similar proteins including Sap4p, Sap185p, and Sap190p; protein abundance increases in response to DNA replication stress; SAP155 has a paralog, SAP4, that arose from the whole genome duplication	1.96697	8.76771	2.21914e-05	7.01034e-05
YFR048W	chrVI	246146	Cytosolic protein required for sporulation	1.01782	6.18526	0.00082107	0.00191746
YFR049W	chrVI	248523	Subunit of the mitochondrial alpha-ketoglutarate dehydrogenase; recruits E3 subunit Lpd1p to the E1-E2 Kgd1p, Kgd2p core; has similarity to human mitochondrial ribosomal protein MRP-S36	0.991632	6.12358	0.00505103	0.00990227
YFR053C	chrVI	253592	Hexokinase isoenzyme 1; a cytosolic protein that catalyzes phosphorylation of glucose during glucose metabolism; expression is highest during growth on non-glucose carbon sources; glucose-induced repression involves hexokinase Hxk2p; HXK1 has a paralog, HXK2, that arose from the whole genome duplication	2.17863	10.0082	0.0020388	0.00436946
YFR055W	chrVI	264204	Beta-lyase involved in the production of thiols; null mutant displays increased levels of spontaneous Rad52p foci; expression induced by nitrogen limitation in a GLN3, GAT1-dependent manner and by copper levels in a Mac1-dependent manner	-4.57275	7.12967	5.00443e-31	1.06448e-28
YGL003C	chrVII	492474	Activator of anaphase-promoting complex/cyclosome APC/C; cell-cycle regulated; directs ubiquitination of cyclins resulting in mitotic exit; targets the APC/C to specific substrates including Cdc20p, Ase1p, Cin8p and Fin1p	1.687	7.20776	4.54312e-06	1.59072e-05
YGL008C	chrVII	479910	Plasma membrane P2-type H+-ATPase; pumps protons out of cell; major regulator of cytoplasmic pH and plasma membrane potential; long-lived protein asymmetrically distributed at plasma membrane between mother cells and buds; accumulates at high levels in mother cells during aging, buds emerge with very low levels of Pma1p, newborn cells have low levels of Pma1p; Hsp30p plays a role in Pma1p regulat…	-2.0375	10.1188	5.65884e-07	2.29637e-06
YGL009C	chrVII	476313	Isopropylmalate isomerase; catalyzes the second step in the leucine biosynthesis pathway	-1.05853	9.63316	0.00393858	0.00791903
YGL010W	chrVII	475545	Protein involved in metabolism of phytosphingosine; not an essential gene	2.84802	6.40644	3.01091e-20	1.09791e-18
YGL013C	chrVII	469092	Transcription factor that regulates the pleiotropic drug response; zinc cluster protein that is a master regulator involved in recruiting other zinc cluster proteins to pleiotropic drug response elements PDREs to fine tune the regulation of multidrug resistance genes; relocalizes to the cytosol in response to hypoxia; PDR1 has a paralog, PDR3, that arose from the whole genome duplication	1.46001	7.31122	0.000149014	0.000403564
YGL016W	chrVII	461666	Karyopherin beta; responsible for import of the Toa1p-Toa2p complex into the nucleus; binds to nucleoporins Nup1p and Nup2p; may play a role in regulation of pleiotropic drug resistance	-1.00422	5.46667	0.00209284	0.00446841
YGL019W	chrVII	458156	Beta regulatory subunit of casein kinase 2 CK2; a Ser/Thr protein kinase with roles in cell growth and proliferation; CK2, comprised of CKA1, CKA2, CKB1 and CKB2, has many substrates including transcription factors and all RNA polymerases	-1.87679	7.14623	7.64785e-09	4.32841e-08
YGL020C	chrVII	457163	Subunit of the GET complex; involved in insertion of proteins into the ER membrane; required for the retrieval of HDEL proteins from the Golgi to the ER in an ERD2 dependent fashion and for normal mitochondrial morphology and inheritance	-1.78111	6.15611	1.9827e-08	1.05215e-07
YGL021W	chrVII	454785	Protein kinase; along with its paralog, ALK2, required for proper spindle positioning and nuclear segregation following mitotic arrest, proper organization of cell polarity factors in mitosis, proper localization of formins and polarity factors, and survival in cells that activate spindle assembly checkpoint; phosphorylated in response to DNA damage; ALK1 has a paralog, ALK2, that arose from the …	-2.10363	6.06775	4.39704e-07	1.81756e-06
YGL027C	chrVII	443642	Processing alpha glucosidase I; ER type II integral membrane N-glycoprotein involved in assembly of cell wall beta 1,6 glucan and asparagine-linked protein glycosylation; also involved in ER protein quality control and sensing of ER stress	-3.1068	6.16791	1.51175e-18	4.10506e-17
YGL028C	chrVII	441281	Cell wall protein with similarity to glucanases; may play a role in conjugation during mating based on its regulation by Ste12p	-3.17422	7.03581	1.41427e-17	3.35807e-16
YGL029W	chrVII	440063	Protein involved in nucleolar integrity and processing of pre-rRNA; has a role in processing rRNA for the 60S ribosome subunit; transcript is induced in response to cytotoxic stress but not genotoxic stress; relocalizes from nucleus to nucleolus upon DNA replication stress	-3.05192	7.4509	2.72419e-12	2.84979e-11
YGL030W	chrVII	439091	Ribosomal 60S subunit protein L30; involved in pre-rRNA processing in the nucleolus; autoregulates splicing of its transcript; homologous to mammalian ribosomal protein L30, no bacterial homolog	-3.54318	9.20202	8.18899e-10	5.45755e-09
YGL031C	chrVII	437467	Ribosomal 60S subunit protein L24A; not essential for translation but may be required for normal translation rate; homologous to mammalian ribosomal protein L24, no bacterial homolog; RPL24A has a paralog, RPL24B, that arose from the whole genome duplication	-4.88379	9.34277	8.76237e-21	3.46759e-19
YGL035C	chrVII	431548	Transcription factor involved in glucose repression; sequence specific DNA binding protein containing two Cys2His2 zinc finger motifs; regulated by the SNF1 kinase and the GLC7 phosphatase; regulates filamentous growth along with Mig2p in response to glucose depletion; activated in stochastic pulses of nuclear localization, shuttling between cytosol and nucleus depending on external glucose level…	2.12855	8.07224	3.95991e-09	2.34819e-08
YGL036W	chrVII	428601	Putative protein of unknown function; green fluorescent protein GFP-fusion protein localizes to the cytoplasm; YGL036W is not an essential gene	3.09581	8.97369	6.75805e-10	4.57558e-09
YGL039W	chrVII	423961	Aldehyde reductase; reduces aliphatic aldehyde substrates using NADH as cofactor; shown to reduce carbonyl compounds to chiral alcohols	-0.989527	5.1946	0.00143037	0.00317654
YGL040C	chrVII	419527	Aminolevulinate dehydratase; a homo-octameric enzyme, catalyzes the conversion of 5-aminolevulinate to porphobilinogen, the second step in heme biosynthesis; enzymatic activity is zinc-dependent; localizes to the cytoplasm and nucleus	1.47174	7.36901	5.66173e-06	1.94503e-05
YGL043W	chrVII	417483	General transcription elongation factor TFIIS; enables RNA polymerase II to read through blocks to elongation by stimulating cleavage of nascent transcripts stalled at transcription arrest sites; maintains RNAPII elongation activity on ribosomal protein genes during conditions of transcriptional stress	1.3531	7.50174	2.92329e-05	9.03354e-05
YGL045W	chrVII	414102	Protein involved in proteolytic activation of Rim101p; part of response to alkaline pH; interacts with ESCRT-1 subunits Stp22p and Vps28p; essential for anaerobic growth; member of the arrestin-related trafficking adaptor family	1.75288	7.79899	7.81814e-07	3.07723e-06
YGL047W	chrVII	411552	Catalytic component of UDP-GlcNAc transferase; required for the second step of dolichyl-linked oligosaccharide synthesis; anchored to the ER membrane via interaction with Alg14p; similar to bacterial and human glycosyltransferases; protein abundance increases in response to DNA replication stress	-1.0725	5.83151	0.00160375	0.00352136
YGL053W	chrVII	402589	Pheromone-regulated protein; contains with 2 predicted transmembrane segments and an FF sequence, a motif involved in COPII binding; forms a complex with Prp9p in the ER; member of DUP240 gene family; PRM8 has a paralog, PRM9, that arose from a segmental duplication	1.00727	6.49913	0.00132616	0.00296802
YGL055W	chrVII	398628	Delta9 fatty acid desaturase; required for monounsaturated fatty acid synthesis and for normal distribution of mitochondria	-2.47961	9.7672	1.6616e-10	1.25295e-09
YGL056C	chrVII	396035	Protein involved in cell separation during budding; one of two S. cerevisiae homologs Sds23p and Sds24p of the S. pombe Sds23 protein, which is implicated in APC/cyclosome regulation; SDS23 has a paralog, SDS24, that arose from the whole genome duplication	2.10208	8.58398	1.80662e-08	9.69802e-08
YGL057C	chrVII	394966	Protein of unknown function; null mutant exhibits a respiratory growth defect and synthetic interactions with prohibitin phb1 and gem1; authentic, non-tagged protein is detected in highly purified mitochondria in high-throughput studies	1.34609	4.64991	6.1009e-05	0.00017686
YGL061C	chrVII	388968	Essential subunit of the Dam1 complex aka DASH complex; cooperates with Dam1p to connect the DASH complex with microtubules MT; couples kinetochores to the force produced by MT depolymerization thereby aiding in chromosome segregation; is transferred to the kinetochore prior to mitosis	-1.35112	5.42514	2.62136e-05	8.15978e-05
YGL062W	chrVII	385196	Pyruvate carboxylase isoform; cytoplasmic enzyme that converts pyruvate to oxaloacetate; differentially regulated than isoform Pyc2p; mutations in the human homolog are associated with lactic acidosis; PYC1 has a paralog, PYC2, that arose from the whole genome duplication	3.99647	9.5391	8.71171e-14	1.18595e-12
YGL068W	chrVII	375087	Protein associated with the mitochondrial nucleoid; putative mitochondrial ribosomal protein with similarity to E. coli L7/L12 ribosomal protein; required for normal respiratory growth	-1.54767	7.1533	0.000169587	0.000455175
YGL070C	chrVII	374459	RNA polymerase II subunit B12.6; contacts DNA; mutations affect transcription start site selection and fidelity of transcription	-2.60294	7.07599	1.06556e-09	6.97395e-09
YGL071W	chrVII	372012	Transcription factor involved in iron utilization and homeostasis; binds consensus site PyPuCACCCPu and activates transcription in response to changes in iron availability; in iron-replete conditions localization is regulated by Grx3p, Grx4p, and Fra2p, and promoter binding is negatively regulated via Grx3p-Grx4p binding; AFT1 has a paralog, AFT2, that arose from the whole genome duplication; rel…	1.30845	7.25322	0.000377869	0.000948855
YGL073W	chrVII	368753	Trimeric heat shock transcription factor; activates multiple genes in response to highly diverse stresses, including hyperthermia; recognizes variable heat shock elements HSEs consisting of inverted NGAAN repeats; monitors translational status of cell at the ribosome through an RQC Ribosomal Quality Control-mediated translation-stress signal; involved in diauxic shift; posttranslationally regulat…	1.73512	7.78601	1.9851e-06	7.34344e-06
YGL075C	chrVII	366925	Essential membrane protein localized at nuclear envelope and SPBs; required for insertion of the newly duplicated spindle pole body into the nuclear envelope; potentially phosphorylated by Cdc28p; MPS2 has a paralog, CSM4, that arose from the whole genome duplication	1.7056	5.05513	4.96266e-06	1.72577e-05
YGL076C	chrVII	364335	Ribosomal 60S subunit protein L7A; required for processing of 27SA3 pre-rRNA to 27SB pre-rRNA during assembly of large ribosomal subunit; depletion leads to a turnover of pre-rRNA; contains a conserved C-terminal Nucleic acid Binding Domain NDB2; binds to Domain II of 25S and 5.8S rRNAs; homologous to mammalian ribosomal protein L7 and bacterial L30; RPL7A has a paralog, RPL7B, that arose from th…	-2.12867	7.93151	9.34409e-07	3.63856e-06
YGL078C	chrVII	360288	RNA-Dependent ATPase, member of DExD/H-box family; involved in cleavage of site A3 within the ITS1 spacer during rRNA processing; not essential for growth, but deletion causes severe slow-growth phenotype	-1.38598	7.74022	5.03633e-05	0.000148529
YGL079W	chrVII	359444	Subunit of the BLOC-1 complex involved in endosomal maturation; null mutant is sensitive to drug inducing secretion of vacuolar cargo; GFP-fusion protein localizes to the endosome	-1.3833	5.20253	0.000118137	0.000326879
YGL082W	chrVII	355827	Putative protein of unknown function; predicted prenylation/proteolysis target of Afc1p and Rce1p; green fluorescent protein GFP-fusion protein localizes to the cytoplasm and nucleus; not an essential gene; YGL082W has a paralog, YPL191C, that arose from the whole genome duplication	-1.22117	7.05916	0.000224676	0.000589702
YGL092W	chrVII	337906	Essential protein with distinct roles in two nuclear pore subcomplexes; catalyzes its own proteolytic cleavage in vivo to generate a C-terminal fragment that is a structural component of the Nup84p subcomplex with roles in NPC biogenesis and localization of genes to the nuclear periphery, and an N-terminal fragment that is one of several FG-nucleoporins within the NPC central core directly respon…	-1.39504	6.41352	1.20618e-05	3.9675e-05
YGL097W	chrVII	321782	Nucleotide exchange factor for Gsp1p; localizes to the nucleus, required for nucleocytoplasmic trafficking of macromolecules; suppressor of the pheromone response pathway; potentially phosphorylated by Cdc28p	-1.04708	6.83623	0.00254073	0.00530488
YGL099W	chrVII	314631	Putative GTPase involved in 60S ribosomal subunit biogenesis; required for the release of Nmd3p from 60S subunits in the cytoplasm	-1.09757	7.02355	0.000542513	0.00131882
YGL100W	chrVII	313234	Component of two distinct complexes; subunit of the Nup84 nuclear pore sub-complex NPC and the Seh1-associated SEA complex; the the NUP84 subcomplex contributes to nucleocytoplasmic transport and NPC biogenesis; the SEA complex is a coatamer-related complex that associates dynamically with the vacuole; homologous to human SEH1	-0.932203	6.90542	0.00230078	0.00485952
YGL103W	chrVII	310967	Ribosomal 60S subunit protein L28; homologous to mammalian ribosomal protein L27A and bacterial L15; may have peptidyl transferase activity; can mutate to cycloheximide resistance	-2.04161	10.423	0.000138843	0.000377822
YGL104C	chrVII	308713	Mitochondrial protein; mutation affects vacuolar protein sorting; putative transporter; member of the sugar porter family; VPS73 has a paralog, YBR241C, that arose from the whole genome duplication	2.14713	6.00952	9.64309e-09	5.34506e-08
YGL105W	chrVII	307437	Protein that binds tRNA and methionyl- and glutamyl-tRNA synthetases; involved in tRNA delivery, stimulating catalysis, and ensuring localization; also binds quadruplex nucleic acids; protein abundance increases in response to DNA replication stress; methionyl-tRNA synthetase is Mes1p; glutamyl-tRNA synthetase is Gus1p	-2.81914	8.64083	9.29026e-14	1.25468e-12
YGL108C	chrVII	303649	Protein of unknown function, predicted to be palmitoylated; green fluorescent protein GFP-fusion protein localizes to the cell periphery; protein abundance increases in response to DNA replication stress	-0.909826	6.15548	0.00367383	0.00745426
YGL115W	chrVII	292033	Activating gamma subunit of the AMP-activated Snf1p kinase complex; additional subunits of the complex are Snf1p and a Sip1p/Sip2p/Gal83p family member; activates glucose-repressed genes, represses glucose-induced genes; role in sporulation, and peroxisome biogenesis; protein abundance increases in response to DNA replication stress	-1.08756	6.31661	0.00427554	0.00851604
YGL120C	chrVII	281634	RNA helicase in the DEAH-box family; functions in both RNA polymerase I and polymerase II transcript metabolism; catalyzes removal of U2, U5, and U6 snRNPs from the postsplicing lariat-intron ribonucleoprotein complex; required for efficient biogenesis of both small- and large-subunit rRNAs; acts with Sqs1p to promote 20S to 18S rRNA processing catalyzed by endonuclease Nob1p	-1.21662	7.80462	0.000363632	0.000915356
YGL122C	chrVII	278946	Nuclear polyadenylated RNA-binding protein; required for nuclear mRNA export and polyA tail length control; binds nuclear pore protein Mlp1p; involved in forming export-competent mRNPs in the nucleus; autoregulates mRNA levels; related to human hnRNPs; nuclear localization sequence binds Kap104p; protein abundance increases in response to DNA replication stress	1.7014	8.44103	1.42913e-06	5.40823e-06
YGL123W	chrVII	277617	Protein component of the small 40S subunit; essential for control of translational accuracy; phosphorylation by C-terminal domain kinase I CTDK-I enhances translational accuracy; methylated on one or more arginine residues by Hmt1p; homologous to mammalian ribosomal protein S2 and bacterial S5	-2.93472	11.1922	8.16213e-10	5.44675e-09
YGL124C	chrVII	274780	Subunit of a heterodimeric guanine nucleotide exchange factor GEF; subunit of the Mon1-Ccz1 GEF complex which stimulates nucleotide exchange and activation of Ypt7p, a Rab family GTPase involved in membrane tethering and fusion events at the late endosome and vacuole; GEF activity is stimulated by membrane association and anionic phospholipids; role in localizing Ypt7p to the vacuolar membrane; r…	0.987195	6.01343	0.000747671	0.00176625
YGL125W	chrVII	272520	Major isozyme of methylenetetrahydrofolate reductase; catalyzes the reduction of 5,10-methylenetetrahydrofolate to 5-methyltetrahydrofolate in the methionine biosynthesis pathway	2.60193	7.35742	1.17132e-14	1.812e-13
YGL127C	chrVII	270392	Subunit of the RNA polymerase II mediator complex; associates with core polymerase subunits to form the RNA polymerase II holoenzyme; involved in telomere maintenance; conserved with other metazoan MED31 subunits	1.39891	7.49571	0.000130422	0.000357192
YGL128C	chrVII	269293	Component of a complex containing Cef1p; putatively involved in pre-mRNA splicing; has similarity to E. coli DnaJ and other DnaJ-like proteins and to S. pombe Cwf23p	1.21096	6.33035	3.25906e-05	9.95066e-05
YGL131C	chrVII	261648	Subunit of Snt2C complex, RING finger ubiquitin ligase E3; physically associates with Ecm5p and Rpd3p; along with Ecm5p, recruits Rpd3p to small number of promoters; colocalizes with Ecm5p, independently of Rpd3p, to promoters of stress response genes upon oxidative stress; involved in ubiquitylation, degradation of excess histones; interacts with Ubc4p; role in regulating genes encoding amine tr…	1.35839	5.97406	0.000120864	0.000333699
YGL133W	chrVII	257707	Subunit of ATP-dependent Isw2p-Itc1p chromatin remodeling complex; required for repression of a-specific genes, repression of early meiotic genes during mitotic growth, and repression of INO1; similar to mammalian Acf1p, the regulatory subunit of the mammalian ATP-utilizing chromatin assembly and modifying factor ACF complex; ITC1 has a paralog, YPL216W, that arose from the whole genome duplicati…	2.22862	7.30326	1.70514e-07	7.61569e-07
YGL134W	chrVII	255663	Pho85p cyclin; recruits, activates, and targets Pho85p cyclin-dependent protein kinase to its substrate; PCL10 has a paralog, PCL8, that arose from the whole genome duplication	2.70472	7.56814	1.33813e-14	2.03309e-13
YGL135W	chrVII	254641	Ribosomal 60S subunit protein L1B; N-terminally acetylated; homologous to mammalian ribosomal protein L10A and bacterial L1; RPL1B has a paralog, RPL1A, that arose from the whole genome duplication; rpl1a rpl1b double null mutation is lethal	-1.64932	7.39801	0.000140207	0.000381126
YGL143C	chrVII	234717	Mitochondrial translation release factor; involved in stop codon recognition and hydrolysis of the peptidyl-tRNA bond during mitochondrial translation; lack of MRF1 causes mitochondrial genome instability	-1.98775	4.49206	3.72301e-09	2.21773e-08
YGL145W	chrVII	230243	Peripheral membrane protein required for COPI vesicle fusion to the ER; mediates Sey1p-independent homotypic ER fusion; prohibits back-fusion of COPII vesicles with the ER; forms a tethering complex with Sec39p and Dsl1p that interacts with ER SNAREs Sec20p and Use1p	2.38647	8.15778	1.30291e-11	1.20496e-10
YGL147C	chrVII	227754	Ribosomal 60S subunit protein L9A; homologous to mammalian ribosomal protein L9 and bacterial L6; RPL9A has a paralog, RPL9B, that arose from a single-locus duplication	-3.12363	8.35365	1.84767e-08	9.89753e-08
YGL148W	chrVII	226399	Bifunctional chorismate synthase and flavin reductase; catalyzes the conversion of 5-enolpyruvylshikimate 3-phosphate EPSP to form chorismate, which is a precursor to aromatic amino acids; protein abundance increases in response to DNA replication stress	-3.44261	8.66139	2.1486e-16	4.26794e-15
YGL155W	chrVII	214081	Beta subunit of geranylgeranyltransferase type I; catalyzes geranylgeranylation to the cysteine residue in proteins containing a C-terminal CaaX sequence ending in Leu or Phe; has substrates important for morphogenesis	-1.01471	5.9515	0.000455925	0.00112548
YGL156W	chrVII	210416	Vacuolar alpha mannosidase; involved in free oligosaccharide fOS degradation; delivered to the vacuole in a novel pathway separate from the secretory pathway	2.95949	6.97601	2.2078e-10	1.63108e-09
YGL157W	chrVII	209006	NADPH-dependent aldehyde reductase; utilizes aromatic and alophatic aldehyde substrates; member of the short-chain dehydrogenase/reductase superfamily	-2.62749	6.5782	1.20026e-15	2.12754e-14
YGL159W	chrVII	202721	Putative protein of unknown function; deletion mutant has no detectable phenotype	-1.17639	4.92781	0.000596334	0.00143531
YGL161C	chrVII	199210	Protein that interacts with Rab GTPases; localized to late Golgi vesicles; computational analysis of large-scale protein-protein interaction data suggests a possible role in vesicle-mediated transport	-1.15015	7.48295	0.000256596	0.00066595
YGL162W	chrVII	198138	Transcription factor of the ZnII2Cys6 family; positively regulates genes involved in sterol uptake under anaerobic conditions; involved in hypoxic gene expression; represses filamentation-inducing genes during non-starvation conditions; positively regulates mating with SUT2 by repressing expression of genes which act as mating inhibitors; relocalizes from nucleus to cytoplasm upon DNA replication…	3.44239	7.23987	3.48845e-20	1.26302e-18
YGL163C	chrVII	193707	DNA-dependent ATPase that stimulates strand exchange; modifies the topology of double-stranded DNA; involved in the recombinational repair of double-strand breaks in DNA during vegetative growth and meiosis; member of the SWI/SNF family of DNA translocases; forms nuclear foci upon DNA replication stress	3.54052	8.06213	2.84049e-14	4.13125e-13
YGL171W	chrVII	182390	RNA-dependent ATPase; involved in pre-rRNA processing at sites A0, A1, and A2, and in control of cell cycle progression; contains two upstream open reading frames uORFs in 5' untranslated region which regulate translation	-1.48661	6.05858	3.27145e-06	1.17198e-05
YGL175C	chrVII	173285	Endonuclease required for telomere elongation; also required for telomeric 5' C-rich strand resection; involved in processing hairpin DNA structures with MRX complex; involved in double-strand break repair; sumoylation and phosphorylation both required for function; exists in form of inactive oligomers that are transiently released into smaller active units by a series of phosphorylations; DNA da…	1.31198	3.87874	0.00155359	0.00341709
YGL179C	chrVII	163409	Protein kinase; related to and functionally redundant with Elm1p and Sak1p for the phosphorylation and activation of Snf1p; functionally orthologous to LKB1, a mammalian kinase associated with Peutz-Jeghers cancer-susceptibility syndrome; TOS3 has a paralog, SAK1, that arose from the whole genome duplication	-2.61935	6.96054	1.26102e-14	1.93318e-13
YGL180W	chrVII	160065	Protein serine/threonine kinase; required for vesicle formation in autophagy and the cytoplasm-to-vacuole targeting Cvt pathway; structurally required for phagophore assembly site formation; during autophagy forms a complex with Atg13p and Atg17p; essential for cell cycle progression from G2/M to G1 under nitrogen starvation	1.93597	6.23689	2.24569e-06	8.21221e-06
YGL189C	chrVII	148229	Protein component of the small 40S ribosomal subunit; homologous to mammalian ribosomal protein S26, no bacterial homolog; RPS26A has a paralog, RPS26B, that arose from the whole genome duplication	-3.30342	10.0903	1.36826e-09	8.7641e-09
YGL190C	chrVII	145809	Non-essential regulatory subunit B of protein phosphatase 2A PP2A; localization to cytoplasm requires Zds1p and Zds2p and promotes mitotic entry; localization to nucleus prevents mitotic exit; required for correct nuclear division and chromosome segregation in meiosis; maintains nucleolar sequestration of Cdc14p during early meiosis; limits formation of PP2A-Rts1p holocomplexes to ensure timely d…	1.61667	8.18487	0.000221746	0.000582611
YGL192W	chrVII	142246	mRNA N6-adenosine methyltransferase required for entry into meiosis; mediates N6-adenosine methylation of bulk mRNA during the induction of sporulation which includes the meiotic regulators IME1, IME2 and IME4 itself; repressed in haploids via production of antisense IME4 transcripts; transcribed in diploid cells where antisense transcription is repressed; orthologous to human METTL3 MT-A70	1.64712	6.27565	4.60621e-06	1.6117e-05
YGL194C	chrVII	140368	Histone deacetylase and subunit of Set3 and Rpd3L complexes; required for gene activation via specific deacetylation of lysines in H3 and H4 histone tails; subunit of the Set3 complex, a meiotic-specific repressor of sporulation specific genes that contains deacetylase activity; co-localizes with Cmr1p in nuclear foci in response to DNA damage by MMS	1.89158	5.71211	7.11002e-10	4.7948e-09
YGL201C	chrVII	117854	Protein involved in DNA replication; component of the Mcm2-7 hexameric helicase complex that binds chromatin as a part of the pre-replicative complex; forms a subcomplex with Mcm4p and Mcm7p	1.14659	6.28174	0.00092928	0.0021466
YGL202W	chrVII	116059	Aromatic aminotransferase I; expression is regulated by general control of amino acid biosynthesis	-1.785	8.80612	7.84148e-07	3.08403e-06
YGL204C	chrVII	111700	Protein of unknown function; mRNA identified as translated by ribosome profiling data	-1.44601	4.42672	0.00106411	0.00242512
YGL206C	chrVII	102543	Clathrin heavy chain; subunit of the major coat protein involved in intracellular protein transport and endocytosis; the clathrin triskelion is a trimeric molecule composed of three heavy chains that radiate from a vertex and three light chains which bind noncovalently near the vertex of the triskelion; the light chain CLC1 is thought to regulate function	1.73321	7.94902	3.29858e-05	0.000100653
YGL208W	chrVII	97338	One of three beta subunits of the Snf1 kinase complex; involved in the response to glucose starvation; null mutants exhibit accelerated aging; N-myristoylprotein localized to the cytoplasm and the plasma membrane; SIP2 has a paralog, GAL83, that arose from the whole genome duplication	0.987586	6.01942	0.000762945	0.00179817
YGL210W	chrVII	93792	Rab family GTPase involved in the exocytic pathway; mediates intra-Golgi traffic or the budding of post-Golgi vesicles from the trans-Golgi; protein abundance increases in response to DNA replication stress; YPT32 has a paralog, YPT31, that arose from the whole genome duplication	-0.914966	6.29874	0.00375879	0.00760549
YGL216W	chrVII	84885	Kinesin-related antiparallel sliding motor protein; involved in mitotic spindle positioning; sliding activity promotes bipolar spindle assembly and maintenance of genome stability; inhibits spindle elongation, destabilizing late anaphase spindle microtubules that polymerize beyond the midzone	2.08924	6.49502	5.82687e-11	4.79777e-10
YGL219C	chrVII	82878	Mitochondrial component of the ERMES complex; links the ER to mitochondria and may promote inter-organellar calcium and phospholipid exchange as well as coordinating mitochondrial DNA replication and growth; required for mitophagy; ERMES complex is often co-localized with peroxisomes and with concentrated areas of pyruvate dehydrogenase	1.95307	8.14718	9.45107e-08	4.41425e-07
YGL220W	chrVII	82374	Protein involved in negative regulation of iron regulon transcription; forms an iron independent complex with Fra2p, Grx3p, and Grx4p; null mutant fails to repress iron regulon and is sensitive to nickel	-1.85384	7.55284	0.000129883	0.000356097
YGL222C	chrVII	80659	RNA-binding protein that activates mRNA decapping directly; binds to mRNA substrate and enhances activity of decapping proteins Dcp1p and Dcp2p; has a role in translation during heat stress; protein becomes more abundant and forms cytoplasmic foci in response to DNA replication stress; EDC1 has a paralog, EDC2, that arose from the whole genome duplication	2.8199	7.03311	5.00647e-15	8.24453e-14
YGL225W	chrVII	76894	Golgi GDP-mannose transporter; regulates Golgi function and glycosylation in Golgi; VRG4 has a paralog, HVG1, that arose from the whole genome duplication	-1.79557	7.68669	6.02384e-07	2.43096e-06
YGL226C-A	chrVII	72749	Zeta subunit of the oligosaccharyltransferase complex of the ER lumen; complex catalyzes asparagine-linked glycosylation of newly synthesized proteins	-2.35399	6.1357	6.74599e-08	3.24583e-07
YGL226W	chrVII	73340	Protein of unknown function; green fluorescent protein GFP-fusion protein localizes to the mitochondrion; mtc3 is synthetically sick with cdc13-1	-1.7609	4.96535	3.56376e-08	1.81025e-07
YGL228W	chrVII	67598	Protein involved in outer spore wall assembly; likely involved directly in dityrosine layer assembly; putative GPI-anchored protein; overexpression causes growth arrest; SHE10 has a paralog, OSW7/YFR039C, that arose from the whole genome duplication and deletion of both SHE10 and OWS7 results in reduced dityrosine fluorescence from the spore wall relative to other mutants	1.53647	8.51421	0.000135631	0.000370266
YGL229C	chrVII	64503	Protein required for function of the Sit4p protein phosphatase; member of a family of similar proteins that form complexes with Sit4p, including Sap155p, Sap185p, and Sap190p; SAP4 has a paralog, SAP155, that arose from the whole genome duplication	2.40313	6.55935	5.34444e-08	2.6234e-07
YGL231C	chrVII	63048	Member of conserved ER transmembrane complex; required for efficient folding of proteins in the ER; null mutant displays induction of the unfolded protein response; homologous to worm ZK616.6/EMC-4, fly CG11137, human TMM85	-1.6989	7.22762	6.80449e-05	0.000195261
YGL232W	chrVII	62075	Putative tRNA acetyltransferase; RNA-binding protein required for the formation of the modified nucleoside N4-acetylcytidine in serine and leucine tRNAs but not required for the same modification in 18S rRNA; protein abundance increases in response to DNA replication stress	-2.36583	5.98215	6.27869e-13	7.43682e-12
YGL234W	chrVII	56482	Enzyme of the 'de novo' purine nucleotide biosynthetic pathway; contains aminoimidazole ribotide synthetase and glycinamide ribotide synthetase activities	-1.2964	8.84435	0.000411288	0.00102521
YGL237C	chrVII	52731	Subunit of the Hap2p/3p/4p/5p CCAAT-binding complex; complex is heme-activated and glucose-repressed; complex is a transcriptional activator and global regulator of respiratory gene expression; contains sequences sufficient for both complex assembly and DNA binding	1.88003	6.17901	5.95969e-10	4.07285e-09
YGL241W	chrVII	45445	Karyopherin, responsible for nuclear import of specific proteins; cargoes include Spt15p, Sua7p, histones H2A and H2B, and Nap1p; amino terminus shows similarity to those of other importins, particularly Cse1p; localization is primarily nuclear; function is regulated by sumoylation; protein abundance increases in response to DNA replication stress	-1.11662	5.48643	0.000232048	0.000607801
YGL242C	chrVII	44652	Protein of unknown function; N-terminally propionylated in vivo; deletion mutant is viable	-3.94502	6.55195	2.90729e-30	5.3006e-28
YGL243W	chrVII	43307	tRNA-specific adenosine deaminase; deaminates adenosine-37 to inosine in tRNA-Ala	-1.02715	5.25622	0.00387545	0.0078044
YGL245W	chrVII	39023	Glutamyl-tRNA synthetase GluRS; forms a complex with methionyl-tRNA synthetase Mes1p and Arc1p; complex formation increases the catalytic efficiency of both tRNA synthetases and ensures their correct localization to the cytoplasm; protein abundance increases in response to DNA replication stress	-1.73079	8.0132	4.19668e-07	1.74463e-06
YGL248W	chrVII	35653	Low-affinity cyclic AMP phosphodiesterase; controls glucose and intracellular acidification-induced cAMP signaling, target of the cAMP-protein kinase A PKA pathway; glucose induces transcription and inhibits translation	1.03552	7.15582	0.00270449	0.00561921
YGL250W	chrVII	31910	Protein required for meiotic recombination and gene conversion; null mutant displays reduced PIS1 expression and growth defects on non-fermentable carbon sources and minimal media; GFP-fusion protein localizes to both cytoplasm and nucleus	2.3489	5.90736	3.33616e-11	2.85757e-10
YGL253W	chrVII	23935	Hexokinase isoenzyme 2; catalyzes phosphorylation of glucose in the cytosol; predominant hexokinase during growth on glucose; functions in the nucleus to repress expression of HXK1 and GLK1 and to induce expression of its own gene; antiapoptotic; phosphorylation/dephosphorylation at serine-14 by protein kinase Snf1p and protein phosphatase Glc7p-Reg1p regulates nucleocytoplasmic shuttling of Hxk2…	-3.56968	9.80133	3.50939e-18	8.91315e-17
YGL255W	chrVII	20978	High-affinity zinc transporter of the plasma membrane; responsible for the majority of zinc uptake; transcription is induced under low-zinc conditions by the Zap1p transcription factor	-2.86649	7.02693	2.85966e-13	3.5957e-12
YGL256W	chrVII	15159	Alcohol dehydrogenase isoenzyme type IV; dimeric enzyme demonstrated to be zinc-dependent despite sequence similarity to iron-activated alcohol dehydrogenases; transcription is induced in response to zinc deficiency	-1.41582	5.62731	2.58173e-06	9.36061e-06
YGL257C	chrVII	12481	Mannosyltransferase; involved in adding the 4th and 5th mannose residues of O-linked glycans	-2.06091	5.22604	1.92738e-10	1.43639e-09
YGR001C	chrVII	497133	S-adenosylmethionine-dependent lysine methyltransferase; involved in the trimethylation of eEF1A Tef1p/Tef2p at lysine 79; green fluorescent protein GFP-fusion protein localizes to the cytoplasm; required for replication of Brome mosaic virus in budding yeast; expresses a circular RNA; originally misclassified as a N-6-adenine specific DNA methyltransferase based on sequence similarity	-1.74654	5.77876	4.45414e-08	2.20976e-07
YGR002C	chrVII	498476	Component of the Swr1p complex that incorporates Htz1p into chromatin; component of the NuA4 histone acetyltransferase complex	2.47534	7.41726	1.86867e-11	1.6795e-10
YGR003W	chrVII	500132	Ubiquitin-protein ligase; forms a complex with Elc1p that polyubiquitylates monoubiquitylated RNA polymerase II to trigger its proteolysis; cullin family member with similarity to Cdc53p and human CUL3	2.77931	7.57087	9.68194e-15	1.52081e-13
YGR009C	chrVII	509047	t-SNARE protein required for secretory vesicle-plasma membrane fusion; similar to but not functionally redundant with Spo20p; interacts non-exocyst bound Sec6p; SNAP-25 homolog	1.93861	8.42644	0.00045872	0.00113129
YGR010W	chrVII	511545	Nicotinic acid mononucleotide adenylyltransferase; catalyzes the transfer of the adenylyl moiety of ATP to nicotinamide mononucleotide to form NAD; involved in de novo and salvage synthesis of NAD+; homolog of human NMNAT; NMA2 has a paralog, NMA1, that arose from the whole genome duplication	1.41198	6.18273	1.92361e-06	7.14183e-06
YGR012W	chrVII	513159	Putative cysteine synthase; localized to the mitochondrial outer membrane	1.0767	6.86948	0.000834047	0.00194332
YGR015C	chrVII	521090	Putative protein of unknown function; green fluorescent protein GFP-fusion protein localizes to the mitochondrion	1.24466	5.60378	2.01329e-05	6.39966e-05
YGR017W	chrVII	523787	Putative protein of unknown function; green fluorescent protein GFP-fusion protein localizes to both the nucleus and the cytoplasm	-1.67948	7.77051	7.59606e-07	3.00138e-06
YGR019W	chrVII	525229	Gamma-aminobutyrate GABA transaminase; also known as 4-aminobutyrate aminotransferase; involved in the 4-aminobutyrate and glutamate degradation pathways; required for normal oxidative stress tolerance and nitrogen utilization; protein abundance increases in response to DNA replication stress	2.4527	8.76655	2.71238e-11	2.36291e-10
YGR020C	chrVII	526973	Subunit F of the V1 peripheral membrane domain of V-ATPase; part of the electrogenic proton pump found throughout the endomembrane system; required for the V1 domain to assemble onto the vacuolar membrane; the V1 peripheral membrane domain of vacuolar H+-ATPase V-ATPase has eight subunits	-2.81504	8.73992	8.68208e-11	6.81877e-10
YGR023W	chrVII	529264	Putative plasma membrane sensor; involved in cell integrity signaling and stress response during glucose starvation and oxidative stress; has structural and functional similarity to Mid2p; MTL1 has a paralog, MID2, that arose from the whole genome duplication	2.18298	8.21797	7.34536e-09	4.17573e-08
YGR024C	chrVII	531883	tRNAHis guanylyltransferase; adds a guanosine residue to the 5' end of tRNAH is after transcription and RNase P cleavage; can also catalyze reverse 3'-5' polymerization with certain substrates in a template-dependent reaction; couples nuclear division and migration to cell budding and cytokinesis; essential enzyme conserved among eukaryotes	1.56621	7.52806	0.000322372	0.000820803
YGR027C	chrVII	534132	Protein component of the small 40S ribosomal subunit; homologous to mammalian ribosomal protein S25, no bacterial homolog; RPS25A has a paralog, RPS25B, that arose from the whole genome duplication	-4.31934	10.4882	4.08044e-15	6.80739e-14
YGR028W	chrVII	542203	Highly-conserved N-terminally anchored AAA-ATPase; distributed in the mitochondrial outer membrane and peroxisomes; involved in mitochondrial protein sorting; functions as an extraction engine in local organelle surveillance to remove and initiate degradation of mistargeted proteins, ensuring fidelity of organelle-specific localization of tail-anchored proteins; contains an N-terminal transmembra…	1.04719	6.45183	0.00134424	0.00300322
YGR030C	chrVII	545681	Subunit of both RNase MRP and nuclear RNase P; forms a soluble heterodimer with Pop7p that binds P3 domain of RNase MRP and RNase P RNAs; RNase MRP cleaves pre-rRNA, while nuclear RNase P cleaves tRNA precursors to generate mature 5' ends and facilitates turnover of nuclear RNAs; relocalizes to the cytosol in response to hypoxia	1.25434	6.19928	0.00282607	0.00585514
YGR031W	chrVII	546441	Conserved mitochondrial protein of unknown function; processed by both mitochondrial processing peptidase and mitochondrial octapeptidyl aminopeptidase; gene contains the nested antisense gene NAG1	1.73606	7.169	1.90059e-06	7.07181e-06
YGR032W	chrVII	548264	Catalytic subunit of 1,3-beta-glucan synthase; involved in formation of the inner layer of the spore wall; activity positively regulated by Rho1p and negatively by Smk1p; GSC2 has a paralog, FKS1, that arose from the whole genome duplication	2.27351	8.42131	2.07202e-06	7.6263e-06
YGR034W	chrVII	555812	Ribosomal 60S subunit protein L26B; binds to 5.8S rRNA; non-essential even when paralog is also deleted; deletion has minimal affections on ribosome biosynthesis; homologous to mammalian ribosomal protein L26 and bacterial L24; RPL26B has a paralog, RPL26A, that arose from the whole genome duplication	-3.19098	9.39095	6.26421e-10	4.2525e-09
YGR036C	chrVII	558149	Dolichyl pyrophosphate Dol-P-P phosphatase; has a luminally oriented active site in the ER; cleaves the anhydride linkage in Dol-P-P; required for Dol-P-P-linked oligosaccharide intermediate synthesis and protein N-glycosylation	-1.60719	5.64827	2.30282e-07	9.98801e-07
YGR037C	chrVII	559731	Acyl-CoA-binding protein; transports newly synthesized acyl-CoA esters from fatty acid synthetase Fas1p-Fas2p to acyl-CoA-consuming processes; subject to starvation-induced, Grh1p-mediated unconventional secretion; protein abundance increases in response to DNA replication stress	-2.70881	8.95367	7.35503e-09	4.17657e-08
YGR041W	chrVII	577487	Protein involved in bud-site selection; mutant has increased aneuploidy tolerance; diploid mutants display a unipolar budding pattern instead of the wild-type bipolar pattern, and bud at the distal pole; BUD9 has a paralog, BUD8, that arose from the whole genome duplication	-2.01095	5.26173	2.22136e-10	1.63637e-09
YGR042W	chrVII	579476	Protein of unknown function; involved in maintenance of proper telomere length; green fluorescent protein GFP-fusion protein localizes to both the cytoplasm and the nucleus; forms nuclear foci upon DNA replication stress	-0.888025	5.9775	0.00204228	0.00437509
YGR043C	chrVII	580435	Transaldolase of unknown function; transcription is repressed by Mot1p and induced by alpha-factor and during diauxic shift; NQM1 has a paralog, TAL1, that arose from the whole genome duplication	7.26859	9.60172	3.87317e-40	2.82464e-37
YGR046W	chrVII	584895	Mitochondrial phosphatidate cytidylyltransferase CDP-DAG synthase; required for cardiolipin biosynthesis; viability of null mutant is strain-dependent; mRNA is targeted to the bud; mutant displays defect in mitochondrial protein import, likely due to altered membrane lipid composition	1.25268	7.83072	0.000114827	0.000318756
YGR047C	chrVII	586392	Subunit of RNA polymerase III transcription initiation factor complex; one of six subunits of RNA polymerase III transcription initiation factor complex TFIIIC; part of the TauA domain of TFIIIC that binds BoxA DNA promoter sites of tRNA and similar genes; has TPR motifs; human homolog is TFIIIC-102	1.19425	6.33429	0.00506866	0.00993301
YGR049W	chrVII	591314	Mitochondrial outer membrane protein of unknown function; predicted to have 4 transmembrane segments; import is mediated by Tom70p and Mim1p; interacts genetically with a cdc4 mutation; SCM4 has a paralog, ATG33, that arose from the whole genome duplication	-0.973535	6.7107	0.0020812	0.00444542
YGR052W	chrVII	593596	Putative protein of unknown function; the authentic, non-tagged protein is detected in highly purified mitochondria in high-throughput studies; induced by treatment with 8-methoxypsoralen and UVA irradiation	3.28471	6.31673	9.90256e-15	1.55069e-13
YGR060W	chrVII	610564	C-4 methyl sterol oxidase; catalyzes the first of three steps required to remove two C-4 methyl groups from an intermediate in ergosterol biosynthesis; mutants accumulate the sterol intermediate 4,4-dimethylzymosterol	-2.18192	8.16432	1.60486e-09	1.01658e-08
YGR061C	chrVII	611889	Formylglycinamidine-ribonucleotide FGAM-synthetase; catalyzes a step in the 'de novo' purine nucleotide biosynthetic pathway	-1.65891	7.52189	4.43078e-07	1.83003e-06
YGR062C	chrVII	616328	Protein required for membrane insertion of C-terminus of Cox2p; mitochondrial integral inner membrane protein; interacts genetically and physically with Mss2p and Pnt1p; similar to S. cerevisiae Oxa1, N. crassa Oxa2p, and E. coli YidC	1.44819	5.49232	3.98834e-06	1.40903e-05
YGR063C	chrVII	617516	Component of the universally conserved Spt4/5 complex DSIF complex; the complex has multiple roles in concert with RNA polymerases I and II, including regulation of transcription elongation, RNA processing, quality control, and transcription-coupled DNA repair; Spt4p also localizes to kinetochores and heterochromatin and affects chromosome dynamics and silencing; required for transcription throug…	-1.78541	6.45142	0.00101444	0.00232543
YGR065C	chrVII	618077	High-affinity plasma membrane H+-biotin vitamin H symporter; mutation results in fatty acid auxotrophy; 12 transmembrane domain containing major facilitator subfamily member; mRNA levels negatively regulated by iron deprivation and biotin	1.60556	6.58815	3.2847e-07	1.38926e-06
YGR068C	chrVII	625324	Protein proposed to regulate endocytosis of plasma membrane proteins; regulates by recruiting the ubiquitin ligase Rsp5p to its target in the plasma membrane	1.66885	5.72895	2.97101e-08	1.53202e-07
YGR070W	chrVII	627806	GDP/GTP exchange protein GEP for Rho1p; mutations are synthetically lethal with mutations in rom2, which also encodes a GEP; ROM1 has a paralog, ROM2, that arose from the whole genome duplication	1.94407	6.84476	9.90063e-08	4.59898e-07
YGR076C	chrVII	637104	Mitochondrial ribosomal protein of the large subunit; mutation confers increased replicative lifespan	-1.56404	5.78171	1.22195e-06	4.6797e-06
YGR081C	chrVII	643148	Protein required for pre-rRNA processing; associated with the 90S pre-ribosome and 43S small ribosomal subunit precursor; interacts with U3 snoRNA; deletion mutant has synthetic fitness defect with an sgs1 deletion mutant	-0.916165	6.54624	0.00336471	0.00690389
YGR082W	chrVII	644044	Component of the TOM translocase of outer membrane complex; responsible for recognition and initial import steps for all mitochondrially directed proteins; acts as a receptor for incoming precursor proteins	-1.64133	6.67668	4.01848e-05	0.000120248
YGR086C	chrVII	649598	Eisosome core component; eisosomes are large immobile cell cortex structures associated with endocytosis; detected in phosphorylated state in mitochondria; phosphorylated on Thr233 upon Pkc1p hyperactivation in a Slt2p MAPK-dependent fashion; null mutant shows activation of Pkc1p/Ypk1p stress resistance pathways; member of BAR domain family; protein increases in abundance and relocalizes from pla…	2.1135	11.1278	2.89267e-08	1.49464e-07
YGR088W	chrVII	654634	Cytosolic catalase T; has a role in protection from oxidative damage by hydrogen peroxide	4.11306	9.99211	1.89533e-13	2.43107e-12
YGR089W	chrVII	656960	Protein that exhibits physical and genetic interactions with Rpb8p; Rpb8p is a subunit of RNA polymerases I, II, and III; computational analysis of large-scale protein-protein interaction data suggests a role in chromosome segregation	1.1247	7.46148	0.000793192	0.00185844
YGR092W	chrVII	668189	Ser/Thr kinase involved in transcription and stress response; functions as part of a network of genes in exit from mitosis; localization is cell cycle regulated; activated by Cdc15p during the exit from mitosis; also plays a role in regulating the stability of SWI5 and CLB2 mRNAs; phosphorylates Chs2p to regulate primary septum formation and Hof1p to regulate cytokinesis; DBF2 has a paralog, DBF2…	1.13317	6.45574	0.00213441	0.00455144
YGR094W	chrVII	672186	Mitochondrial and cytoplasmic valyl-tRNA synthetase	-1.10945	8.33542	0.00215901	0.00458666
YGR101W	chrVII	693363	Mitochondrial serine protease; required for the processing of various mitochondrial proteins and maintenance of mitochondrial DNA and morphology; belongs to the rhomboid-GlpG superfamily of intramembrane peptidases	-0.977	5.76503	0.00249476	0.0052153
YGR102C	chrVII	694584	Subunit of the trimeric GatFAB AmidoTransferaseAdT complex; involved in the formation of Q-tRNAQ; transposon insertion mutant is salt sensitive and null mutant has growth defects; non-tagged protein is detected in purified mitochondria	1.54082	6.81252	3.41294e-06	1.21839e-05
YGR103W	chrVII	695417	Component of several different pre-ribosomal particles; forms a complex with Ytm1p and Erb1p that is required for maturation of the large ribosomal subunit; required for exit from G0 and the initiation of cell proliferation	-1.99845	9.48928	8.5222e-08	4.04329e-07
YGR105W	chrVII	698599	Integral membrane protein required for V-ATPase function; not an actual component of the vacuolar H+-ATPase V-ATPase complex; diverged ortholog of human XMEA X-linked Myopathy with Excessive Autophagy; functions in the assembly of the V-ATPase; localized to the yeast endoplasmic reticulum ER	-2.51142	6.82289	5.87471e-08	2.85351e-07
YGR108W	chrVII	703636	B-type cyclin involved in cell cycle progression; activates Cdc28p to promote the transition from G2 to M phase; accumulates during G2 and M, then targeted via a destruction box motif for ubiquitin-mediated degradation by the proteasome; CLB1 has a paralog, CLB2, that arose from the whole genome duplication	-3.47799	6.05473	2.29901e-20	8.56675e-19
YGR110W	chrVII	713709	Mitochondrial cardiolipin-specific phospholipase; functions upstream of Taz1p to generate monolyso-cardiolipin; transcription increases upon genotoxic stress; involved in restricting Ty1 transposition; has homology to mammalian CGI-58	3.65648	6.05024	3.87274e-26	3.59461e-24
YGR111W	chrVII	715828	Putative protein of unknown function; green fluorescent protein GFP-fusion protein localizes to both the cytoplasm and the nucleus	1.86018	6.75055	4.15736e-08	2.08276e-07
YGR117C	chrVII	725049	Putative protein of unknown function; green fluorescent protein GFP-fusion protein localizes to the cytoplasm	1.85676	6.85425	5.10689e-08	2.51647e-07
YGR118W	chrVII	726974	Ribosomal protein 28 rp28 of the small 40S ribosomal subunit; required for translational accuracy; homologous to mammalian ribosomal protein S23 and bacterial S12; RPS23A has a paralog, RPS23B, that arose from the whole genome duplication; deletion of both RPS23A and RPS23B is lethal	-2.20119	8.23267	4.09839e-07	1.70794e-06
YGR120C	chrVII	730033	Essential component of the conserved oligomeric Golgi complex; a cytosolic tethering complex that functions in protein trafficking to mediate fusion of transport vesicles to Golgi compartments; the components of the Golgi complex are Gog1p through Cog8p	1.91809	6.23874	5.67903e-09	3.28329e-08
YGR121C	chrVII	731449	Ammonium permease; belongs to a ubiquitous family of cytoplasmic membrane proteins that transport only ammonium NH4+; expression is under the nitrogen catabolite repression regulation; MEP1 has a paralog, MEP3, that arose from the whole genome duplication	2.10389	5.60612	4.74578e-11	3.9458e-10
YGR122W	chrVII	733935	Protein that may be involved in pH regulation; probable ortholog of A. nidulans PalC, which is involved in pH regulation and binds to the ESCRT-III complex; null mutant does not properly process Rim101p and has decreased resistance to rapamycin; GFP-fusion protein is cytoplasmic; relative distribution to cytoplasm increases upon DNA replication stress	1.64174	6.21747	4.14293e-07	1.7251e-06
YGR123C	chrVII	736662	Protein serine/threonine phosphatase; regulates Hsp90 chaperone by affecting its ATPase and cochaperone binding activities; has similarity to human phosphatase PP5; present in both the nucleus and cytoplasm; expressed during logarithmic growth	-1.72513	5.94236	2.27305e-08	1.19015e-07
YGR124W	chrVII	739944	Asparagine synthetase; catalyzes the synthesis of L-asparagine from L-aspartate in the asparagine biosynthetic pathway; ASN2 has a paralog, ASN1, that arose from the whole genome duplication	-2.00656	9.23451	5.1844e-07	2.11224e-06
YGR125W	chrVII	742325	Putative protein of unknown function; deletion mutant has decreased rapamycin resistance but normal wormannin resistance; green fluorescent protein GFP-fusion protein localizes to the vacuole	1.46371	7.14135	6.7143e-06	2.2851e-05
YGR127W	chrVII	746798	Putative protein of unknown function; expression is regulated by Msn2p/Msn4p, indicating a possible role in stress response	2.58343	6.5112	1.93258e-14	2.88474e-13
YGR129W	chrVII	750400	Member of the NineTeen Complex NTC; NTC contains Prp19p and stabilizes U6 snRNA in catalytic forms of the spliceosome containing U2, U5, and U6 snRNAs; relocalizes to the cytosol in response to hypoxia; isy1 syf2 cells have defective spindles activiating cell cycle arrest	2.05244	7.27986	7.93663e-09	4.46709e-08
YGR130C	chrVII	751394	Component of the eisosome with unknown function; GFP-fusion protein localizes to the cytoplasm; specifically phosphorylated in vitro by mammalian diphosphoinositol pentakisphosphate IP7	2.56938	9.67887	8.80893e-07	3.44067e-06
YGR133W	chrVII	756896	Peroxisomal ubiquitin conjugating enzyme; required for peroxisomal matrix protein import and peroxisome biogenesis	1.86603	5.61022	1.05689e-09	6.93502e-09
YGR134W	chrVII	757770	Subunit of the CCR4-NOT transcriptional regulatory complex; CCR4-NOT complex is evolutionarily-conserved and involved in controlling mRNA initiation, elongation, and degradation	1.23324	6.07874	1.68456e-05	5.40859e-05
YGR136W	chrVII	762428	Negative regulator of actin nucleation-promoting factor activity; interacts with Las17p, a homolog of human Wiskott-Aldrich Syndrome protein WASP, via an N-terminal SH3 domain, and along with PIN3 cooperatively inhibits the nucleation of actin filaments; overexpression blocks receptor-mediated endocytosis; protein increases in abundance and forms nuclear foci in response to DNA replication stress…	-1.27932	7.2448	7.13562e-05	0.000204189
YGR140W	chrVII	767429	Essential kinetochore protein; component of the CBF3 multisubunit complex that binds to the CDEIII region of the centromere; Cbf2p also binds to the CDEII region possibly forming a different multimeric complex, ubiquitinated in vivo; sumoylated in an Mms21p-dependent manner; relative distribution to the spindle pole body decreases upon DNA replication stress	0.998652	6.16495	0.00135394	0.00302224
YGR143W	chrVII	775193	Protein involved in sphingolipid biosynthesis; type II membrane protein; SKN1 has a paralog, KRE6, that arose from the whole genome duplication	1.34118	7.84377	0.0014183	0.00315212
YGR148C	chrVII	787312	Ribosomal 60S subunit protein L24B; not essential for translation but may be required for normal translation rate; homologous to mammalian ribosomal protein L24, no bacterial homolog; RPL24B has a paralog, RPL24A, that arose from the whole genome duplication	-3.45527	9.2987	2.98754e-13	3.73809e-12
YGR149W	chrVII	789031	Putative protein of unknown function; predicted to be an integal membrane protein	1.65375	7.4065	1.0104e-06	3.92548e-06
YGR152C	chrVII	794674	GTP-binding protein of the Ras superfamily; required for bud site selection, morphological changes in response to mating pheromone, and efficient cell fusion; localized to the plasma membrane; significantly similar to mammalian Rap GTPases	-1.50284	5.80278	4.60098e-07	1.89419e-06
YGR154C	chrVII	796798	Omega-class glutathione transferase; induced under oxidative stress; putative peroxisomal localization	1.15064	5.4991	0.000550758	0.00133696
YGR155W	chrVII	798543	Cystathionine beta-synthase; catalyzes synthesis of cystathionine from serine and homocysteine, the first committed step in cysteine biosynthesis; responsible for hydrogen sulfide generation; advances passage through START by promoting cell growth which requires catalytic activity, and reducing critical cell size independent of catalytic activity; mutations in human ortholog CBS cause homocystinu…	-1.9157	9.45473	5.15117e-07	2.10206e-06
YGR159C	chrVII	806412	Nucleolar protein that binds nuclear localization sequences; required for pre-rRNA processing and ribosome biogenesis	-1.73269	9.03721	2.21254e-05	6.99381e-05
YGR161C	chrVII	808629	Putative component of the protein phosphatase type 2A complex	1.86284	8.49434	3.58789e-05	0.000108637
YGR161W-C	chrVII	810227	Putative protein of unknown function; identified by sequence comparison with hemiascomycetous yeast species	3.16164	6.62482	9.57261e-19	2.67039e-17
YGR168C	chrVII	833352	Putative protein of unknown function; YGR168C is not an essential gene	1.36322	6.33608	0.000238392	0.000622502
YGR170W	chrVII	837142	Phosphatidylserine decarboxylase of the Golgi and vacuolar membranes; converts phosphatidylserine to phosphatidylethanolamine; controls vacuolar membrane phospholipid content by regulating phospholipids in compartments that will eventually give rise to the vacuole; loss of Psd2p causes a specific reduction in vacuolar membrane PE levels while total PE levels are not significantly affected	1.56011	7.65079	0.000263921	0.000682878
YGR172C	chrVII	842845	Integral membrane protein; required for the biogenesis of ER-derived COPII transport vesicles; interacts with Yif1p and Yos1p; localizes to the Golgi, the ER, and COPII vesicles; homolog of human YIPF4	1.00395	6.36582	0.00407519	0.00815837
YGR173W	chrVII	843854	Protein with a role in translation; forms a complex with Gir2p; has similarity to mammalian developmentally regulated GTP-binding protein	1.29867	7.15124	0.000351448	0.00088731
YGR174W-A	chrVII	846655	Putative protein of unknown function; predicted to have a role in cell budding based on computational "guilt by association" analysis	1.13843	4.03743	0.00041571	0.00103371
YGR177C	chrVII	848829	Alcohol acetyltransferase; may play a role in steroid detoxification; forms volatile esters during fermentation, which is important for brewing and winemaking	-1.33436	4.57612	0.000165651	0.000445547
YGR178C	chrVII	851047	Component of glucose deprivation induced stress granules; involved in P-body-dependent granule assembly; similar to human ataxin-2; interacts with Pab1p to regulate mRNA polyadenylation; interacts with Mkt1p to regulate HO translation; protein increases in abundance and relative distribution to the nucleus increases upon DNA replication stress	1.28922	8.62267	0.000548646	0.00133246
YGR179C	chrVII	853675	Outer kinetochore protein required for accurate chromosome segregation; component of COMA Ctf19p, Okp1p, Mcm21p, Ame1p a kinetochore sub-complex which functions as a platform for kinetochore assembly; orthologous to human centromere constitutive-associated network CCAN subunit CENP-Q and fission yeast fta7	1.50959	6.14281	1.37719e-06	5.23496e-06
YGR182C	chrVII	858551	Dubious open reading frame; unlikely to encode a functional protein, based on available experimental and comparative sequence data; partially overlaps the verified ORF TIM13/YGR181W	1.45699	6.02719	0.000272186	0.000702838
YGR183C	chrVII	859063	Subunit 9 of ubiquinol cytochrome-c reductase Complex III; Complex III is a component of the mitochondrial inner membrane electron transport chain; required for electron transfer at the ubiquinol oxidase site of the complex	1.17053	7.34396	0.000827463	0.00192974
YGR185C	chrVII	866336	Cytoplasmic tyrosyl-tRNA synthetase; required for cytoplasmic protein synthesis; interacts with positions 34 and 35 of the tRNATyr anticodon; mutations in human ortholog YARS are associated with Charcot-Marie-Tooth CMT neuropathies; protein abundance increases in response to DNA replication stress	-2.17382	8.51868	5.29662e-09	3.07964e-08
YGR187C	chrVII	870232	Nonessential protein of unknown function; predicted to be involved in ribosome biogenesis; green fluorescent protein GFP-fusion protein localizes to the cytoplasm; similar to mammalian BRP16 Brain protein 16; relative distribution to the nucleus increases upon DNA replication stress	-2.15268	7.07267	3.47561e-11	2.95717e-10
YGR189C	chrVII	876669	Chitin transglycosylase; functions in the transfer of chitin to beta1-6 and beta1-3 glucans in the cell wall; similar and functionally redundant to Utr2; localizes to sites of polarized growth; expression induced by cell wall stress	-2.47361	9.21599	9.45469e-11	7.36888e-10
YGR191W	chrVII	880420	High-affinity histidine permease; also involved in the transport of manganese ions	-1.21833	7.46167	0.000136501	0.000372242
YGR192C	chrVII	882812	Glyceraldehyde-3-phosphate dehydrogenase GAPDH, isozyme 3; involved in glycolysis and gluconeogenesis; tetramer that catalyzes the reaction of glyceraldehyde-3-phosphate to 1,3 bis-phosphoglycerate; detected in the cytoplasm and cell wall; GAPDH-derived antimicrobial peptides secreted by S. cerevisiae are active against a wide variety of wine-related yeasts and bateria; binds AU-rich RNA; TDH3 ha…	-3.58749	11.9551	9.77319e-14	1.3095e-12
YGR194C	chrVII	886073	Xylulokinase; converts D-xylulose and ATP to xylulose 5-phosphate and ADP; rate limiting step in fermentation of xylulose; required for xylose fermentation by recombinant S. cerevisiae strains	1.7503	6.85932	1.42627e-05	4.65544e-05
YGR196C	chrVII	889733	Protein of unknown function; required for survival upon exposure to K1 killer toxin	2.02272	7.21641	0.000245765	0.000640118
YGR200C	chrVII	899904	Subunit of Elongator complex; Elongator is required for modification of wobble nucleosides in tRNA; target of Kluyveromyces lactis zymocin	-1.33004	7.02974	2.58753e-05	8.06925e-05
YGR201C	chrVII	902520	Putative protein of unknown function	3.59862	6.99692	1.79496e-17	4.18414e-16
YGR202C	chrVII	903474	Cholinephosphate cytidylyltransferase; a rate-determining enzyme of the CDP-choline pathway for phosphatidylcholine synthesis, inhibited by Sec14p, activated upon lipid-binding; contains an element within the regulatory domain involved in both silencing and activation of enzymatic activity	1.18071	8.38679	0.00362404	0.0073708
YGR204W	chrVII	905934	Cytoplasmic trifunctional enzyme C1-tetrahydrofolate synthase; involved in single carbon metabolism and required for biosynthesis of purines, thymidylate, methionine, and histidine; null mutation causes auxotrophy for adenine and histidine	-1.0547	9.08615	0.00474997	0.0093624
YGR205W	chrVII	909213	ATP-binding protein of unknown function; crystal structure resembles that of E.coli pantothenate kinase and other small kinases; null mutant is sensitive to expression of the top1-T722A allele	1.06926	5.88044	0.000324767	0.000826488
YGR208W	chrVII	911883	Phosphoserine phosphatase of the phosphoglycerate pathway; involved in serine and glycine biosynthesis, expression is regulated by the available nitrogen source	-2.6899	6.3071	1.20932e-13	1.59938e-12
YGR214W	chrVII	920575	Ribosomal 40S subunit protein S0A; required for maturation of 18S rRNA along with Rps0Bp; deletion of either RPS0 gene reduces growth rate, deletion of both genes is lethal; homologous to human ribosomal protein SA and bacterial S2; RPS0A has a paralog, RPS0B, that arose from the whole genome duplication;	-4.61367	9.97649	3.14009e-25	2.50471e-23
YGR215W	chrVII	922175	Mitochondrial ribosomal protein of the small subunit	-1.27232	6.48097	6.96158e-05	0.000199433
YGR223C	chrVII	940869	Phosphatidylinositol 3,5-bisphosphate-binding protein; plays a role in micronucleophagy; belongs to the PROPPIN family of proteins; predicted to fold as a seven-bladed beta-propeller; displays punctate cytoplasmic localization	2.23604	7.36669	5.89302e-11	4.84443e-10
YGR227W	chrVII	947420	Dolichyl-phosphoglucose-dependent alpha-1,2 glucosyltransferase; located in the ER; functions in the pathway that synthesizes the dolichol-linked oligosaccharide precursor for N-linked protein glycosylation; has a role in regulation of ITR1 and INO1	-0.839187	5.80016	0.00395404	0.00794699
YGR230W	chrVII	951894	Protein of unknown function; overexpression bypasses need for Spo12p, but not required for meiosis; BNS1 has a paralog, SPO12, that arose from the whole genome duplication	2.24448	5.80577	1.68098e-07	7.51438e-07
YGR232W	chrVII	953960	Assembly chaperone for the 19S proteasome regulatory particle base; proteasome-interacting protein involved in the assembly of the base subcomplex of the 19S proteasomal regulatory particle RP; ortholog of human oncoprotein gankyrin, which interacts with the Rb tumor suppressor and CDK4/6	1.10499	6.35343	0.00231864	0.0048932
YGR234W	chrVII	959904	Nitric oxide oxidoreductase; flavohemoglobin involved in nitric oxide detoxification; plays a role in the oxidative and nitrosative stress responses; protein increases in abundance and relocalizes from nucleus to cytoplasmic foci upon DNA replication stress	-4.65168	8.9161	2.18783e-25	1.80143e-23
YGR235C	chrVII	961360	Component of the MICOS complex; MICOS formerly MINOS or MitOS is a mitochondrial inner membrane complex that extends into the intermembrane space and has a role in the maintenance of crista junctions, inner membrane architecture, and formation of contact sites to the outer membrane; Mic26p is a non-essential component of the complex	1.18185	7.50505	0.000288112	0.000740964
YGR238C	chrVII	966039	Protein that negatively regulates mitotic exit; forms a complex with Kel1p and Bud14p that regulates Bnr1p formin to affect actin cable assembly, cytokinesis, and polarized growth; functions in a complex with Kel1p, interacts with Tem1p and Lte1p; localizes to regions of polarized growth; potential Cdc28p substrate	2.286	5.82729	6.94701e-11	5.58496e-10
YGR240C	chrVII	970771	Alpha subunit of heterooctameric phosphofructokinase; involved in glycolysis, indispensable for anaerobic growth, activated by fructose-2,6-bisphosphate and AMP, mutation inhibits glucose induction of cell cycle-related genes	-1.44798	9.76312	0.000464203	0.00114371
YGR241C	chrVII	974875	Protein of the AP180 family, involved in clathrin cage assembly; binds Pan1p and clathrin; YAP1802 has a paralog, YAP1801, that arose from the whole genome duplication	1.97876	8.94669	7.61721e-07	3.00509e-06
YGR243W	chrVII	977336	Highly conserved subunit of mitochondrial pyruvate carrier; more highly expressed in glucose-containing minimal medium than in lactate-containing medium; expression regulated by osmotic and alkaline stresses; protein abundance increases in response to DNA replication stress; MPC3 has a paralog, MPC2, that arose from the whole genome duplication	8.00941	11.2919	1.79775e-50	9.17753e-47
YGR245C	chrVII	979765	Protein required for actin organization and passage through Start; highly conserved nuclear protein; required for actin cytoskeleton organization; plays a critical role in G1 events; binds Nap1p; involved in 60S ribosome biogenesis	-1.29464	7.35152	5.24324e-05	0.000153567
YGR247W	chrVII	984966	Cyclic nucleotide phosphodiesterase; hydrolyzes ADP-ribose 1'', 2''-cyclic phosphate to ADP-ribose 1''-phosphate; may have a role in tRNA splicing; no detectable phenotype is conferred by null mutation or by overexpression; protein abundance increases in response to DNA replication stress	-1.10487	5.29753	0.00109315	0.00249019
YGR248W	chrVII	985972	6-phosphogluconolactonase; protein abundance increases in response to DNA replication stress; SOL4 has a paralog, SOL3, that arose from the whole genome duplication	3.48107	7.51699	8.82976e-18	2.12622e-16
YGR249W	chrVII	988049	Protein similar to heat shock transcription factor; multicopy suppressor of pseudohyphal growth defects of ammonium permease mutants	-2.19855	5.96618	2.66549e-09	1.63157e-08
YGR254W	chrVII	1000927	Enolase I, a phosphopyruvate hydratase; catalyzes conversion of 2-phosphoglycerate to phosphoenolpyruvate during glycolysis and the reverse reaction during gluconeogenesis; expression repressed in response to glucose; protein abundance increases in response to DNA replication stress; N-terminally propionylated in vivo; ENO1 has a paralog, ENO2, that arose from the whole genome duplication	-1.7221	10.0545	5.08613e-06	1.76751e-05
YGR256W	chrVII	1004624	6-phosphogluconate dehydrogenase decarboxylating; catalyzes an NADPH regenerating reaction in the pentose phosphate pathway; required for growth on D-glucono-delta-lactone; GND2 has a paralog, GND1, that arose from the whole genome duplication	5.63607	7.80665	7.23139e-31	1.47665e-28
YGR261C	chrVII	1014321	Beta3-like subunit of the yeast AP-3 complex; functions in transport of alkaline phosphatase to the vacuole via the alternate pathway; exists in both cytosolic and peripherally associated membrane-bound pools	-1.78512	6.48234	2.15112e-06	7.88899e-06
YGR262C	chrVII	1016974	Protein kinase; component of the EKC/KEOPS complex with Kae1p, Cgi121p, Pcc1p, and Gon7p; Pyrococcus Bud32 ortholog functions as a P-loop ATPase rather than a protein kinase in the context of the complex; EKC/KEOPS complex is required for t6A tRNA modification and telomeric TG1-3 recombination; may have role in transcription	-2.89305	7.37447	9.14832e-12	8.60076e-11
YGR263C	chrVII	1017967	Sterol deacetylase; component of the sterol acetylation/deacetylation cycle along with Atf2p; active both in the endoplasmic reticulum ER and in lipid droplets; integral membrane protein with active site in the ER lumen; green fluorescent protein GFP-fusion protein localizes to the ER	-1.20981	4.77721	8.57517e-05	0.000242931
YGR266W	chrVII	1022656	Protein of unknown function; predicted to contain a single transmembrane domain; mutant has increased aneuploidy tolerance; localized to both the mitochondrial outer membrane and the plasma membrane; protein abundance increases in response to DNA replication stress	2.89972	7.18978	6.03688e-17	1.31142e-15
YGR267C	chrVII	1025004	GTP-cyclohydrolase I; catalyzes the first step in the folic acid biosynthetic pathway	-1.07209	8.07321	0.00293975	0.00607834
YGR268C	chrVII	1026057	Cytoplasmic protein containing a zinc finger domain; sequence similarity to that of Type I J-proteins; computational analysis of large-scale protein-protein interaction data suggests a possible role in actin patch assembly	1.05284	6.96198	0.00067343	0.00160169
YGR270W	chrVII	1027370	Protein that localizes to chromatin; has a role in regulation of histone gene expression; has a bromodomain-like region that interacts with the N-terminal tail of histone H3, and an ATPase domain; relocalizes to the cytosol in response to hypoxia; potentially phosphorylated by Cdc28p	1.34429	7.99276	0.00398137	0.00799248
YGR275W	chrVII	1043276	Component of both the SWI/SNF and RSC chromatin remodeling complexes; suggested role in chromosome maintenance; possible weak regulator of Ty1 transposition; protein abundance increases in response to DNA replication stress	-3.36946	6.57986	7.29675e-17	1.55857e-15
YGR276C	chrVII	1043819	3'-5' exoribonuclease; required for maturation of 3' ends of 5S rRNA and tRNA-Arg3 from dicistronic transcripts	-2.188	6.16999	5.37287e-13	6.44393e-12
YGR277C	chrVII	1045644	Subunit of the CoA-Synthesizing Protein Complex CoA-SPC; subunits of this complex are: Cab2p, Cab3p, Cab4p, Cab5p, Sis2p and Vhs3p; probable pantetheine-phosphate adenylyltransferase PPAT; PPAT catalyzes the fourth step in the biosynthesis of coenzyme A from pantothenate; null mutant lethality is complemented by E. coli coaD encoding PPAT; widely conserved	-2.31841	5.52793	3.36502e-12	3.44257e-11
YGR279C	chrVII	1048798	Cell wall protein with similarity to glucanases; scw4 scw10 double mutants exhibit defects in mating; SCW4 has a paralog, SCW10, that arose from the whole genome duplication	-3.4672	7.03387	1.41942e-19	4.70238e-18
YGR280C	chrVII	1050910	Essential protein involved in rRNA and snoRNA maturation; competes with TLC1 RNA for binding to Est2p, suggesting a role in negative regulation of telomerase; human homolog inhibits telomerase; contains a G-patch RNA interacting domain	-1.36261	8.12026	0.000697695	0.00165458
YGR285C	chrVII	1061852	Ribosome-associated chaperone; zuotin functions in ribosome biogenesis and, in partnership with Ssz1p and SSb1/2, as a chaperone for nascent polypeptide chains; contains a DnaJ domain and functions as a J-protein partner for Ssb1p and Ssb2p	-3.1634	9.72479	3.08309e-13	3.84821e-12
YGR286C	chrVII	1063813	Biotin synthase; catalyzes the conversion of dethiobiotin to biotin, which is the last step of the biotin biosynthesis pathway; complements E. coli bioB mutant	-2.36045	6.38783	8.3468e-09	4.68247e-08
YGR289C	chrVII	1073963	High-affinity maltose transporter alpha-glucoside transporter; inducible; encoded in the MAL1 complex locus; broad substrate specificity that includes maltotriose; required for isomaltose utilization	2.20031	5.45004	5.67679e-11	4.68174e-10
YGR295C	chrVII	1081584	Protein of unknown function; member of the DUP380 subfamily of conserved, often subtelomerically-encoded proteins	0.944241	6.65988	0.00317295	0.00652878
YHL002W	chrVIII	102612	Subunit of the endosomal Vps27p-Hse1p complex; complex is required for sorting of ubiquitinated membrane proteins into intralumenal vesicles prior to vacuolar degradation, as well as for recycling of Golgi proteins and formation of lumenal membranes	1.55269	8.2607	1.80867e-05	5.78888e-05
YHL008C	chrVIII	92627	Putative protein of unknown function; may be involved in the uptake of chloride ions; does not appear to be involved in monocarboxylic acid transport; green fluorescent protein GFP-fusion protein localizes to the vacuole	2.12413	7.37585	1.19107e-06	4.57311e-06
YHL011C	chrVIII	80654	5-phospho-ribosyl-1alpha-pyrophosphate synthetase; synthesizes PRPP, which is required for nucleotide, histidine, and tryptophan biosynthesis; one of five related enzymes, which are active as heteromultimeric complexes	-1.61327	7.39173	2.1577e-06	7.90743e-06
YHL013C	chrVIII	77430	Protein of unknown function; may interact with ribosomes, based on co-purification experiments; member of the ovarian tumor-like OTU superfamily of predicted cysteine proteases; shows cytoplasmic localization; protein abundance increases in response to DNA replication stress	-0.921294	6.59332	0.00341965	0.00700253
YHL015W	chrVIII	75412	Protein component of the small 40S ribosomal subunit; overproduction suppresses mutations affecting RNA polymerase III-dependent transcription; homologous to mammalian ribosomal protein S20 and bacterial S10	-3.74192	11.5174	6.96435e-12	6.67036e-11
YHL016C	chrVIII	72037	Plasma membrane transporter for both urea and polyamines; expression is highly sensitive to nitrogen catabolite repression and induced by allophanate, the last intermediate of the allantoin degradative pathway	1.84506	5.94313	2.12441e-08	1.1169e-07
YHL020C	chrVIII	66242	Transcriptional regulator of a variety of genes; phosphorylation by protein kinase A stimulates Opi1p function in negative regulation of phospholipid biosynthetic genes; involved in telomere maintenance; null exhibits disrupted mitochondrial metabolism and low cardiolipin content, strongly correlated with overproduction of inositol	1.54417	7.54604	2.69566e-06	9.75288e-06
YHL021C	chrVIII	64462	Putative protein of unknown function; the authentic, non-tagged protein is detected in highly purified mitochondria in high-throughput studies; null mutant displays reduced frequency of mitochondrial genome loss	2.62667	10.3064	2.53944e-09	1.56191e-08
YHL028W	chrVIII	48763	Endoplasmic reticulum ER membrane protein; involved in the translocation of soluble secretory proteins and insertion of membrane proteins into the ER membrane; may also have a role in the stress response but has only partial functional overlap with WSC1-3	-2.39768	5.84136	4.92404e-08	2.43342e-07
YHL030W	chrVIII	40084	Scaffold protein; assists in association of the proteasome core particle with the regulatory particle; inhibits proteasomal ATPase activity; degraded by the mature proteasome after assembly; contains HEAT-like repeats; protein increases in abundance and relocalizes from nucleus to cytoplasm upon DNA replication stress	1.99237	6.45029	7.15216e-07	2.8436e-06
YHL032C	chrVIII	36379	Glycerol kinase; converts glycerol to glycerol-3-phosphate; glucose repression of expression is mediated by Adr1p and Ino2p-Ino4p; derepression of expression on non-fermentable carbon sources is mediated by Opi1p and Rsf1p	3.78812	8.30327	1.32108e-17	3.15146e-16
YHL033C	chrVIII	35255	Ribosomal 60S subunit protein L8A; required for processing of 27SA3 pre-rRNA to 27SB pre-rRNA during assembly of large ribosomal subunit; depletion leads to a turnover of pre-rRNA; L8 binds to Domain I of 25S and 5.8 S rRNAs; mutation results in decreased amounts of free 60S subunits; homologous to mammalian ribosomal protein L7A, no bacterial homolog; RPL8A has a paralog, RPL8B, that arose from …	-4.51184	7.7485	3.41486e-24	2.23498e-22
YHL034C	chrVIII	33193	Protein that binds eIF4G and has a role in repression of translation; has an RGG motif; found in cytoplasmic P bodies; binds to mRNAs under glucose starvation stress, most often in the 5' UTR; found associated with small nucleolar RNAs snR10 and snR11; SBP1 has a paralog, RNP1, that arose from the whole genome duplication	-2.29606	9.10501	7.59987e-09	4.30603e-08
YHL039W	chrVIII	21783	Lysine methyltransferase; involved in the monomethylation of eEF1A Tef1p/Tef2p; SET-domain family member; predicted involvement in ribosome biogenesis; green fluorescent protein GFP-fusion protein localizes to the cytoplasm	-1.59428	6.43407	2.14554e-07	9.36153e-07
YHL047C	chrVIII	8351	Transporter; member of the ARN family of transporters that specifically recognize siderophore-iron chelates; responsible for uptake of iron bound to the siderophore triacetylfusarinine C	1.11993	6.37221	0.000156512	0.000422749
YHR001W	chrVIII	106055	Oxysterol-binding protein; part of family with seven members in S. cerevisiae; family members have overlapping, redundant functions in sterol metabolism and collectively perform a function essential for viability; OSH7 has a paralog, OSH6, that arose from the whole genome duplication	0.907604	7.21309	0.00352898	0.0072033
YHR001W-A	chrVIII	107826	Subunit of the ubiqunol-cytochrome c oxidoreductase complex; this complex comprises part of the mitochondrial respiratory chain; members include Cobp, Rip1p, Cyt1p, Cor1p, Qcr2p, Qcr6p, Qcr7p, Qcr8p, Qcr9p, and Qcr10p and comprises part of the mitochondrial respiratory chain	1.58707	6.48622	2.99902e-06	1.07969e-05
YHR002W	chrVIII	108812	Mitochondrial carrier protein; involved in the accumulation of CoA in the mitochondrial matrix; homolog of human Graves disease protein SLC25A16, which complements yeast null mutant; does not encode an isozyme of Leu4p, as first hypothesized	3.41604	7.05155	1.7779e-22	8.81184e-21
YHR004C	chrVIII	111754	Probable catalytic subunit of Nem1p-Spo7p phosphatase holoenzyme; regulates nuclear growth by controlling phospholipid biosynthesis, required for normal nuclear envelope morphology and sporulation; homolog of the human protein Dullard	1.39643	7.11437	2.27053e-05	7.15055e-05
YHR005C-A	chrVIII	115620	Essential protein of the mitochondrial intermembrane space; forms a complex with Tim9p TIM10 complex that delivers hydrophobic proteins to the TIM22 complex for insertion into the inner membrane	-3.26465	8.0677	1.73209e-13	2.24424e-12
YHR006W	chrVIII	117814	Transcription factor; activated by proteolytic processing in response to signals from the SPS sensor system for external amino acids; activates transcription of amino acid permease genes; STP2 has a paralog, STP1, that arose from the whole genome duplication	2.13958	8.09911	5.88011e-09	3.3804e-08
YHR007C	chrVIII	120091	Lanosterol 14-alpha-demethylase; catalyzes the C-14 demethylation of lanosterol to form 4,4''-dimethyl cholesta-8,14,24-triene-3-beta-ol in the ergosterol biosynthesis pathway; member of the cytochrome P450 family; associated and coordinately regulated with the P450 reductase Ncp1p	-1.56127	8.67654	1.14241e-05	3.765e-05
YHR010W	chrVIII	126521	Ribosomal 60S subunit protein L27A; homologous to mammalian ribosomal protein L27, no bacterial homolog; RPL27A has a paralog, RPL27B, that arose from the whole genome duplication	-3.5983	9.55432	3.0832e-12	3.19265e-11
YHR011W	chrVIII	127780	Probable mitochondrial seryl-tRNA synthetase; mutant displays increased invasive and pseudohyphal growth	1.3078	4.80075	0.000532812	0.00129833
YHR012W	chrVIII	129481	Subunit of the membrane-associated retromer complex; endosomal protein; essential for endosome-to-Golgi retrograde transport; forms a subcomplex with Vps35p and Vps26p that selects cargo proteins for endosome-to-Golgi retrieval	-1.81337	6.5478	3.49289e-09	2.09286e-08
YHR013C	chrVIII	130730	Subunit of protein N-terminal acetyltransferase NatA; NatA is comprised of Nat1p, Ard1p, and Nat5p; acetylates many proteins and thus affects telomeric silencing, cell cycle, heat-shock resistance, mating, and sporulation; human Ard1p levels are elevated in cancer cells; protein abundance increases in response to DNA replication stress	-1.90599	5.78297	4.03543e-10	2.85727e-09
YHR018C	chrVIII	140011	Argininosuccinate lyase; catalyzes the final step in the arginine biosynthesis pathway	-1.1256	8.08148	0.000792597	0.00185844
YHR019C	chrVIII	141894	Cytosolic asparaginyl-tRNA synthetase; required for protein synthesis, catalyzes the specific attachment of asparagine to its cognate tRNA	-3.03484	9.48092	6.25828e-14	8.77707e-13
YHR021C	chrVIII	147871	Protein component of the small 40S ribosomal subunit; homologous to mammalian ribosomal protein S27, no bacterial homolog; RPS27B has a paralog, RPS27A, that arose from the whole genome duplication	-3.14211	9.47096	5.44986e-08	2.6649e-07
YHR023W	chrVIII	151666	Type II myosin heavy chain; required for wild-type cytokinesis and cell separation; localizes to the actomyosin ring; binds to myosin light chains Mlc1p and Mlc2p through its IQ1 and IQ2 motifs respectively	2.08003	6.86293	4.98794e-10	3.46442e-09
YHR025W	chrVIII	159438	Homoserine kinase; conserved protein required for threonine biosynthesis; long-lived protein that is preferentially retained in mother cells and forms cytoplasmic filaments; expression is regulated by the GCN4-mediated general amino acid control pathway	-3.08979	7.88321	5.17625e-12	5.08698e-11
YHR028C	chrVIII	164978	Dipeptidyl aminopeptidase; synthesized as a glycosylated precursor; localizes to the vacuolar membrane; similar to Ste13p	1.12825	7.84804	0.00242708	0.00509468
YHR030C	chrVIII	168890	Serine/threonine MAP kinase; involved in regulating maintenance of cell wall integrity, cell cycle progression, and nuclear mRNA retention in heat shock; required for mitophagy and pexophagy; affects recruitment of mitochondria to phagophore assembly site PAS; plays a role in adaptive response of cells to cold; regulated by the PKC1-mediated signaling pathway; SLT2 has a paralog, KDX1, that arose…	-1.61182	8.30814	1.44144e-05	4.69595e-05
YHR031C	chrVIII	170799	DNA helicase involved in rDNA replication and Ty1 transposition; binds to and suppresses DNA damage at G4 motifs in vivo; relieves replication fork pauses at telomeric regions; structurally and functionally related to Pif1p	3.43009	7.34301	8.2863e-23	4.31649e-21
YHR032W	chrVIII	173344	Member of the multi-drug and toxin extrusion MATE family; the MATE family is part of the multidrug/oligosaccharidyl-lipid/polysaccharide MOP exporter superfamily; overproduction confers ethionine resistance and accumulation of S-adenosylmethionine	1.32946	7.96075	0.000396679	0.00099267
YHR032W-A	chrVIII	175195	Dubious open reading frame; unlikely to encode a functional protein, based on available experimental and comparative sequence data; partially overlaps the dubious ORF YHR032C-A	1.41082	4.58048	0.000801315	0.00187647
YHR035W	chrVIII	178219	Activator of Sar1p GTPase activity; paralog of Sec23 but does not associate with the COPII components; not an essential gene	1.40992	4.9458	9.69961e-06	3.22583e-05
YHR037W	chrVIII	181977	Delta-1-pyrroline-5-carboxylate dehydrogenase; nuclear-encoded mitochondrial protein involved in utilization of proline as sole nitrogen source; deficiency of the human homolog ALDH4A1 causes type II hyperprolinemia HPII, an autosomal recessive inborn error of metabolism	2.49767	8.33691	2.63265e-10	1.92545e-09
YHR043C	chrVIII	192805	2-deoxyglucose-6-phosphate phosphatase; member of a family of low molecular weight phosphatases, induced by oxidative and osmotic stress, confers 2-deoxyglucose resistance when overexpressed; DOG2 has a paralog, DOG1, that arose from a single-locus duplication; the last half of DOG1 and DOG2 are subject to gene conversions among S. cerevisiae, S. paradoxus, and S. mikatae	1.31113	6.82337	1.68115e-05	5.40104e-05
YHR044C	chrVIII	194068	2-deoxyglucose-6-phosphate phosphatase; member of a family of low molecular weight phosphatases; confers 2-deoxyglucose resistance when overexpressed; DOG1 has a paralog, DOG2, that arose from a single-locus duplication; the last half of DOG1 and DOG2 are subject to gene conversions among S. cerevisiae, S. paradoxus, and S. mikatae	1.2319	4.13843	0.00127027	0.00285043
YHR046C	chrVIII	197398	Inositol monophosphatase; involved in biosynthesis of inositol and in phosphoinositide second messenger signaling; INM1 expression increases in the presence of inositol and decreases upon exposure to antibipolar drugs lithium and valproate	-2.58461	6.64798	9.09346e-11	7.10906e-10
YHR049W	chrVIII	206462	Putative serine hydrolase; localizes to both the nucleus and cytoplasm; sequence is similar to S. cerevisiae Fsh2p and Fsh3p and the human candidate tumor suppressor OVCA2	-1.34488	7.7312	5.05304e-05	0.000148679
YHR050W	chrVIII	207654	Divalent metal ion transporter involved in manganese homeostasis; has broad specificity for di-valent and tri-valent metals; post-translationally regulated by levels of metal ions; member of the Nramp family of metal transport proteins	1.23372	7.93746	0.00025719	0.000667151
YHR052W	chrVIII	210848	Essential protein that interacts with proteasome components; has a potential role in proteasome substrate specificity; also copurifies with 66S pre-ribosomal particles	-2.21416	7.64695	2.89759e-08	1.49567e-07
YHR056C	chrVIII	215183	Component of the RSC chromatin remodeling complex; non-essential gene required for regulation of ribosomal protein genes and the cell wall/stress response; null mutants are osmosensitive; RSC30 has a paralog, RSC3, that arose from the whole genome duplication	1.12212	6.24939	0.000945639	0.00217945
YHR059W	chrVIII	220108	Protein of unknown function; required for survival upon exposure to K1 killer toxin	-1.2064	5.58472	0.000116235	0.000322315
YHR060W	chrVIII	220725	Protein that is required for vacuolar H+-ATPase V-ATPase function; peripheral membrane protein; not an actual component of the V-ATPase complex; functions in the assembly of the V-ATPase; localized to the yeast endoplasmic reticulum ER	-2.37683	5.88923	3.58602e-10	2.56396e-09
YHR062C	chrVIII	222877	Subunit of both RNase MRP and nuclear RNase P; RNase MRP cleaves pre-rRNA, while nuclear RNase P cleaves tRNA precursors to generate mature 5' ends and facilitates turnover of nuclear RNAs; relocalizes to the cytosol in response to hypoxia	-1.69126	5.7352	8.6023e-05	0.00024343
YHR063C	chrVIII	224030	2-dehydropantoate 2-reductase; part of the pantothenic acid pathway, structurally homologous to E. coli panE	-2.36892	6.77193	4.44755e-11	3.70387e-10
YHR068W	chrVIII	232133	Deoxyhypusine synthase; catalyzes formation of deoxyhypusine, the first step in hypusine biosynthesis; triggers posttranslational hypusination of translation elongation factor eIF-5A and regulates its intracellular levels; tetrameric	-2.32782	7.88598	5.9517e-12	5.79837e-11
YHR071W	chrVIII	237004	Cyclin; interacts with and phosphorylated by Pho85p cyclin-dependent kinase Cdk, induced by Gcn4p at level of transcription, specifically required for Gcn4p degradation, may be sensor of cellular protein biosynthetic capacity	1.4505	8.2501	5.32681e-05	0.000155811
YHR072W-A	chrVIII	241664	Subunit of box H/ACA snoRNP complex; required for pseudouridylation and processing of pre-18S rRNA	-2.87309	8.95983	2.85309e-07	1.22395e-06
YHR074W	chrVIII	246193	Glutamine-dependent NAD+ synthetase; essential for the formation of NAD+ from nicotinic acid adenine dinucleotide	1.27376	7.34218	9.98482e-05	0.000279915
YHR076W	chrVIII	251101	Type 2C serine/threonine protein phosphatase PP2C; alternatively spliced to create two mRNA isoforms; protein from spliced form localizes to the mitochondria while the one from the unspliced form is localized to the nuclear envelope; activates coenzyme Q6 biosynthesis by dephosphorylation of demethoxy-Q6 hydroxylase Coq7p	-1.49373	6.29656	5.79306e-07	2.34525e-06
YHR077C	chrVIII	252374	Protein involved in the nonsense-mediated mRNA decay NMD pathway; interacts with Nam7p and Upf3p; involved in telomere maintenance	1.19454	7.90577	0.00182241	0.00395217
YHR078W	chrVIII	256360	High osmolarity-regulated gene of unknown function	1.43922	6.95548	7.10921e-06	2.41628e-05
YHR081W	chrVIII	267538	Nuclear exosome-associated nucleic acid binding protein; involved in RNA processing, surveillance, degradation, tethering, and export; forms a stable heterodimer with Rrp6p and regulates its exonucleolytic activity; rapidly degraded by the proteasome in the absence of Rrp6p; homolog of mammalian nuclear matrix protein C1D involved in regulation of DNA repair and recombination	-1.1387	8.15216	0.00250716	0.00523908
YHR085W	chrVIII	276764	Component of the Rix1 complex and possibly pre-replicative complexes; required for processing of ITS2 sequences from 35S pre-rRNA; component of the pre-60S ribosomal particle with the dynein-related AAA-type ATPase Mdn1p; required for pre-replicative complex pre-RC formation and maintenance during DNA replication licensing; relocalizes to the cytosol in response to hypoxia; essential gene	-1.30923	5.49586	3.83695e-05	0.000115493
YHR086W	chrVIII	278153	RNA binding protein, component of the U1 snRNP protein; mutants are defective in meiotic recombination and in formation of viable spores, involved in the formation of DSBs through meiosis-specific splicing of REC107 pre-mRNA; Nam8p regulon embraces the meiotic pre-mRNAs of REC107, HFM1, AMA1 SPO22 and PCH2; the putative RNA binding domains RRM2 and RRM3 are required for Nam8p meiotic function	1.48897	7.01172	1.46792e-05	4.76702e-05
YHR087W	chrVIII	280820	Protein of unknown function involved in RNA metabolism; has structural similarity to SBDS, the human protein mutated in Shwachman-Diamond Syndrome the yeast SBDS ortholog = SDO1; null mutation suppresses cdc13-1 temperature sensitivity; protein abundance increases in response to DNA replication stress	3.76484	8.89096	5.59893e-18	1.3875e-16
YHR089C	chrVIII	282681	Protein component of the H/ACA snoRNP pseudouridylase complex; involved in the modification and cleavage of the 18S pre-rRNA	-2.99809	8.47251	1.53717e-15	2.66008e-14
YHR090C	chrVIII	283777	Subunit of NuA4, an essential histone acetyltransferase complex; positions Piccolo NuA4 for efficient acetylation of histone H4 or histone H2A; relocalizes to the cytosol in response to hypoxia; similar to human tumor suppressor ING1 and its isoforms ING4 and ING5	2.56493	7.0034	3.67645e-14	5.28684e-13
YHR091C	chrVIII	284839	Mitochondrial arginyl-tRNA synthetase; mutations in human ortholog are associated with pontocerebellar hypoplasia type 6; MSR1 has a paralog, YDR341C, that arose from the whole genome duplication	-1.89776	5.36366	5.15076e-07	2.10206e-06
YHR094C	chrVIII	290913	Low-affinity glucose transporter of the major facilitator superfamily; expression is induced by Hxk2p in the presence of glucose and repressed by Rgt1p when glucose is limiting; HXT1 has a paralog, HXT6, what arose from the whole genome duplication	-2.54247	7.5094	2.19841e-05	6.96062e-05
YHR097C	chrVIII	297385	Putative protein of unknown function; green fluorescent protein GFP-fusion protein localizes to the cytoplasm and the nucleus; YHR097C has a paralog, PAL1, that arose from the whole genome duplication	1.32673	7.60809	0.000105829	0.000296194
YHR099W	chrVIII	302761	Subunit of SAGA and NuA4 histone acetyltransferase complexes; interacts with acidic activators e.g., Gal4p which leads to transcription activation; similar to human TRRAP, which is a cofactor for c-Myc mediated oncogenic transformation	1.89285	7.13837	2.44807e-07	1.05641e-06
YHR100C	chrVIII	314116	Mitochondrial phosphatidylglycerophosphatase PGP phosphatase; dephosphorylates phosphatidylglycerolphosphate to generate phosphatidylglycerol, an essential step during cardiolipin biosynthesis; null mutant is sensitive to tunicamycin, DTT	-1.23152	5.05462	0.00261099	0.0054338
YHR105W	chrVIII	324766	Endosomal protein of unknown function; contains a phox PX homology domain; binds to both phosphatidylinositol-3-phosphate PtdIns3P and proteins involved in ER-Golgi or vesicular transport	1.41593	5.00727	2.6901e-05	8.36864e-05
YHR106W	chrVIII	325598	Mitochondrial thioredoxin reductase; involved in protection against oxidative stress, required with Glr1p to maintain the redox state of Trx3p; contains active-site motif CAVC present in prokaryotic orthologs; binds NADPH and FAD; TRR2 has a paralog, TRR1, that arose from the whole genome duplication	1.00848	6.85667	0.0014841	0.00327695
YHR107C	chrVIII	326813	Component of the septin ring that is required for cytokinesis; septins are GTP-binding proteins that assemble into rod-like hetero-oligomers that can associate with other rods to form filaments; septin rings at the mother-bud neck act as scaffolds for recruiting cell division factors and as barriers to prevent diffusion of specific proteins between mother and daughter cells	-1.50468	6.62173	6.71799e-07	2.68562e-06
YHR108W	chrVIII	328303	Protein that regulates Arf1p, Arf2p to facilitate Golgi trafficking; binds phosphatidylinositol 4-phosphate, which plays a role in TGN localization; has homology to gamma-adaptin; GGA2 has a paralog, GGA1, that arose from the whole genome duplication	-2.04497	7.31272	3.11034e-10	2.23954e-09
YHR111W	chrVIII	333072	E1-like protein that activates Urm1p before urmylation; also acts in thiolation of the wobble base of cytoplasmic tRNAs by adenylating and then thiolating Urm1p; receives sulfur from Tum1p	1.93023	6.53758	3.6202e-10	2.58477e-09
YHR116W	chrVIII	341665	Protein that functions in mitochondrial copper homeostasis; mitochondrial intermembrane space protein; essential for functional cytochrome oxidase expression; homologous to Cox17p; contains twin cysteine-x9-cysteine motifs	1.77098	5.28824	2.09859e-08	1.1056e-07
YHR117W	chrVIII	342349	Mitochondrial outer membrane protein; probable minor component of the TOM translocase of outer membrane complex responsible for recognition and import of mitochondrially directed proteins; TOM71 has a paralog, TOM70, that arose from the whole genome duplication	-1.10645	6.40079	0.000130145	0.000356623
YHR120W	chrVIII	349574	DNA-binding protein of the mitochondria; involved in repair of mitochondrial DNA; has ATPase activity and binds to DNA mismatches; has homology to E. coli MutS; transcription is induced during meiosis	-1.09273	4.47297	0.00105896	0.00241663
YHR121W	chrVIII	352756	Protein of unknown function that may function in RNA processing; interacts with Pbp1p and Pbp4p and associates with ribosomes; contains an RNA-binding LSM domain and an AD domain; GFP-fusion protein is induced by the DNA-damaging agent MMS; relative distribution to the nucleus increases upon DNA replication stress	-2.79938	6.82859	9.51342e-14	1.28143e-12
YHR122W	chrVIII	353625	Component of cytosolic iron-sulfur protein assembly CIA machinery; acts at a late step of Fe-S cluster assembly; forms the CIA targeting complex with Cia1p and Met18p that directs Fe-S cluster incorporation into a subset of proteins involved in methionine biosynthesis, DNA replication and repair, transcription, and telomere maintenance; ortholog of human FAM96B	2.14529	6.71135	8.39896e-06	2.81713e-05
YHR123W	chrVIII	354815	sn-1,2-diacylglycerol ethanolamine- and cholinephosphotranferase; not essential for viability; EPT1 has a paralog, CPT1, that arose from the whole genome duplication	-2.42972	5.76594	3.22579e-12	3.31342e-11
YHR128W	chrVIII	362115	Uracil phosphoribosyltransferase; synthesizes UMP from uracil; involved in the pyrimidine salvage pathway	-2.90875	7.16908	3.37874e-14	4.88625e-13
YHR137W	chrVIII	375709	Aromatic aminotransferase II; catalyzes the first step of tryptophan, phenylalanine, and tyrosine catabolism	4.66367	10.1584	1.39958e-23	8.30799e-22
YHR139C	chrVIII	378219	Protein required for spore wall maturation; expressed during sporulation; may be a component of the spore wall; expression also induced in cells treated with the mycotoxin patulin; SPS100 has a paralog, YGP1, that arose from the whole genome duplication	3.19196	5.20527	1.03619e-10	8.01474e-10
YHR140W	chrVIII	380572	Putative integral membrane protein of unknown function	2.74577	5.06219	3.5182e-16	6.82905e-15
YHR141C	chrVIII	381990	Ribosomal 60S subunit protein L42B; required for propagation of the killer toxin-encoding M1 double-stranded RNA satellite of the L-A double-stranded RNA virus; homologous to mammalian ribosomal protein L36A, no bacterial homolog; RPL42B has a paralog, RPL42A, that arose from the whole genome duplication	-3.72926	8.73001	1.87455e-10	1.40111e-09
YHR142W	chrVIII	383538	Protein of unknown function; may be involved in chitin biosynthesis by regulation of Chs3p export from the ER; relocalizes from bud neck to ER upon DNA replication stress	1.41971	6.95935	2.19931e-05	6.96062e-05
YHR143W	chrVIII	385510	Daughter cell-specific secreted protein with similarity to glucanases; degrades cell wall from the daughter side causing daughter to separate from mother; expression is repressed by cAMP	-4.37448	8.71955	1.28169e-26	1.36314e-24
YHR143W-A	chrVIII	387233	RNA polymerase subunit ABC10-alpha, found in RNA pol I, II, and III; relocalizes from nucleolus to cytoplasm upon DNA replication stress	-2.69128	8.00217	2.98545e-09	1.81006e-08
YHR144C	chrVIII	387788	Deoxycytidine monophosphate dCMP deaminase; involved in dUMP and dTMP biosynthesis; expression is NOT cell cycle regulated	-1.60427	5.49385	5.10678e-06	1.77227e-05
YHR146W	chrVIII	390300	Protein that binds to cruciform DNA structures; CRP1 has a paralog, MDG1, that arose from the whole genome duplication	1.1007	9.83273	0.00279536	0.00579858
YHR147C	chrVIII	392639	Mitochondrial ribosomal protein of the large subunit	-1.20103	5.84816	0.000451889	0.0011166
YHR148W	chrVIII	393534	Component of the SSU processome; SSU processome is required for pre-18S rRNA processing, essential protein that interacts with Mpp10p and mediates interactions of Imp4p and Mpp10p with U3 snoRNA	-1.55383	6.41598	1.14282e-06	4.39646e-06
YHR150W	chrVIII	397251	Peroxisomal integral membrane peroxin; involved in the regulation of peroxisomal size, number and distribution; genetic interactions suggest that Pex28p and Pex29p act at steps upstream of those mediated by Pex30p, Pex31p, and Pex32p	2.75088	7.35992	2.35538e-15	3.99475e-14
YHR151C	chrVIII	399268	Protein of unknown function; mtc6 is synthetically sick with cdc13-1	1.23034	6.38078	0.000120323	0.000332385
YHR161C	chrVIII	420373	Protein of the AP180 family, involved in clathrin cage assembly; binds Pan1p and clathrin; YAP1801 has a paralog, YAP1802, that arose from the whole genome duplication	1.19472	8.44983	0.00256865	0.00535878
YHR163W	chrVIII	423724	6-phosphogluconolactonase; catalyzes the second step of the pentose phosphate pathway; weak multicopy suppressor of los1-1 mutation; homologous to Sol2p and Sol1p; SOL3 has a paralog, SOL4, that arose from the whole genome duplication	-2.00616	6.90942	9.04318e-06	3.01932e-05
YHR165C	chrVIII	429707	Component of U4/U6-U5 snRNP complex; involved in second catalytic step of splicing; participates in spliceosomal assembly through its interaction with U1 snRNA; largest and most evolutionarily conserved protein of the spliceosome; mutations in its human ortholog, PRPF8, cause Retinitis pigmentosa and missplicing in Myelodysplastic syndrome.	1.24745	7.06213	0.000178002	0.000475509
YHR169W	chrVIII	442181	ATPase, putative RNA helicase of the DEAD-box family; component of 90S preribosome complex involved in production of 18S rRNA and assembly of 40S small ribosomal subunit; ATPase activity stimulated by association with Esf2p	-1.89981	6.55562	2.01113e-09	1.25511e-08
YHR170W	chrVIII	443828	Protein involved in nuclear export of the large ribosomal subunit; acts as a Crm1p-dependent adapter protein for export of nascent ribosomal subunits through the nuclear pore complex	-1.80902	8.48557	1.64487e-06	6.16976e-06
YHR171W	chrVIII	445713	Autophagy-related protein and dual specificity member of the E1 family; mediates the attachment of Atg12p to Atg5p and Atg8p to phosphatidylethanolamine which are required steps in autophagosome formation; E1 enzymes are also known as ubiquitin-activating enzymes; involved in methionine restriction extension of chronological lifespan in an autophagy-dependent manner	1.45984	5.64612	0.00245337	0.0051414
YHR172W	chrVIII	448335	Component of the microtubule-nucleating Tub4p gamma-tubulin complex; interacts with Spc110p at the spindle pole body SPB inner plaque and with Spc72p at the SPB outer plaque	1.11894	4.91689	0.000554445	0.00134399
YHR174W	chrVIII	451327	Enolase II, a phosphopyruvate hydratase; catalyzes conversion of 2-phosphoglycerate to phosphoenolpyruvate during glycolysis and the reverse reaction during gluconeogenesis; expression induced in response to glucose; ENO2 has a paralog, ENO1, that arose from the whole genome duplication	-5.15819	11.3883	4.25691e-25	3.19581e-23
YHR175W	chrVIII	452872	Putative low-affinity copper transporter of the vacuolar membrane; mutation confers resistance to toxic copper concentrations, while overexpression confers resistance to copper starvation; regulated by nonsense-mediated mRNA decay pathway	-1.40937	5.6613	4.89665e-05	0.000144828
YHR183W	chrVIII	470960	6-phosphogluconate dehydrogenase decarboxylating; catalyzes an NADPH regenerating reaction in the pentose phosphate pathway; required for growth on D-glucono-delta-lactone and adaptation to oxidative stress; GND1 has a paralog, GND2, that arose from the whole genome duplication	-2.88517	8.79827	4.60627e-10	3.21683e-09
YHR187W	chrVIII	480990	Subunit of hexameric RecA-like ATPase Elp456 Elongator subcomplex; which is required for modification of wobble nucleosides in tRNA; iki1 mutations confer resistance to the K. lactis toxin zymocin	-0.955709	6.28948	0.00143136	0.003177
YHR189W	chrVIII	484028	One of two mitochondrially-localized peptidyl-tRNA hydrolases; dispensable for respiratory growth on rich medium, but required for respiratory growth on minimal medium; see also PTH2	1.07915	3.92956	0.00203431	0.00436351
YHR191C	chrVIII	486230	Subunit of a complex with Ctf18p; shares some subunits with Replication Factor C; required for sister chromatid cohesion	-2.09001	5.07027	6.70621e-08	3.22974e-07
YHR193C	chrVIII	487712	Alpha subunit of the nascent polypeptide-associated complex NAC; involved in protein sorting and translocation; associated with cytoplasmic ribosomes	-3.42291	9.81047	7.14152e-15	1.15372e-13
YHR194W	chrVIII	488657	Mitochondrial protein that may have a role in phospholipid metabolism; inner membrane protein with similarity to Mdm32p; required for normal mitochondrial morphology and inheritance; interacts genetically with MMM1, MMM2, MDM10, MDM12, and MDM34	1.19123	6.55412	6.37018e-05	0.000183831
YHR198C	chrVIII	496315	Putative protein of unknown function; the authentic, non-tagged protein is detected in highly purified mitochondria in high-throughput studies; null mutant displays elevated frequency of mitochondrial genome loss	3.05756	6.85196	1.5796e-17	3.69901e-16
YHR199C	chrVIII	497490	Putative protein of unknown function; the authentic, non-tagged protein is detected in highly purified mitochondria in high-throughput studies; null mutant displays elevated frequency of mitochondrial genome loss	2.64909	8.20151	3.74367e-11	3.16414e-10
YHR199C-A	chrVIII	498571	Subunit of the conserved chromosomal passenger complex CPC; complex regulates mitotic chromosome segregation; not required for the kinase activity of the complex; mediates the interaction of Sli15p and Bir1p; other complex members are Ipl1p, Sli15p, and Bir1p	1.02481	4.01292	0.00145111	0.00321226
YHR201C	chrVIII	499950	Exopolyphosphatase; hydrolyzes inorganic polyphosphate poly P into Pi residues; located in the cytosol, plasma membrane, and mitochondrial matrix	-2.54087	7.63388	5.12261e-13	6.1969e-12
YHR202W	chrVIII	502388	Putative protein of unknown function; green fluorescent protein GFP-fusion protein localizes to the vacuole, while HA-tagged protein is found in the soluble fraction, suggesting cytoplasmic localization	1.75147	5.90443	1.3854e-05	4.53071e-05
YHR203C	chrVIII	504476	Protein component of the small 40S ribosomal subunit; homologous to mammalian ribosomal protein S4, no bacterial homolog; RPS4B has a paralog, RPS4A, that arose from the whole genome duplication	-2.95038	7.7798	1.23739e-13	1.63227e-12
YHR205W	chrVIII	509363	AGC family protein kinase; functional ortholog of mammalian S6 kinase; phosphorylated by Tor1p and required for TORC1-mediated regulation of ribosome biogenesis, translation initiation, and entry into G0 phase; involved in transactivation of osmostress-responsive genes; regulates G1 progression, cAPK activity and nitrogen activation of the FGM pathway; integrates nutrient signals and stress signa…	1.36524	7.96276	2.81596e-05	8.7336e-05
YHR208W	chrVIII	517532	Mitochondrial branched-chain amino acid BCAA aminotransferase; preferentially involved in BCAA biosynthesis; homolog of murine ECA39; highly expressed during logarithmic phase and repressed during stationary phase; BAT1 has a paralog, BAT2, that arose from the whole genome duplication	-5.0711	10.3792	1.05939e-25	9.01362e-24
YHR216W	chrVIII	554396	Inosine monophosphate dehydrogenase; catalyzes the rate-limiting step in GTP biosynthesis, expression is induced by mycophenolic acid resulting in resistance to the drug, expression is repressed by nutrient limitation; IMD2 has a paralog, YAR073W/YAR075W, that arose from a segmental duplication	-2.90005	5.47254	1.14081e-19	3.80643e-18
YIL001W	chrIX	353940	Putative protein of unknown function; contains a BTB/POZ domain which generally function in protein interactions; deletion slightly improved competitive fitness in rich media; GFP-tagged protein is localized to the cytoplasm	1.07698	6.02402	0.000201247	0.000533084
YIL007C	chrIX	342994	Proteasome-interacting protein; involved in the assembly of the base subcomplex of the 19S proteasomal regulatory particle RP; similar to mammalian proteasomal modulator subunit; non-essential gene; interacts with Rpn4p; protein abundance increases in response to DNA replication stress	1.71152	6.62231	1.65767e-07	7.42315e-07
YIL008W	chrIX	342536	Ubiquitin-like protein involved in thiolation of cytoplasmic tRNAs; receives sulfur from the E1-like enzyme Uba4p and transfers it to tRNA; also functions as a protein tag with roles in nutrient sensing and oxidative stress response	-2.63017	6.87711	1.02139e-08	5.64305e-08
YIL014W	chrIX	326103	Alpha-1,3-mannosyltransferase; adds the fourth and fifth alpha-1,3-linked mannose residues to O-linked glycans during protein O-glycosylation	-1.14989	6.15578	6.10968e-05	0.000177014
YIL016W	chrIX	321454	Ribosome-associated protein; proposed to act in protein synthesis and nuclear pore complex biogenesis and maintenance as well as protein folding; has similarity to the mammalian BAG-1 protein	-2.07593	5.60715	1.65665e-06	6.20941e-06
YIL017C	chrIX	318200	GID Complex subunit, serves as adaptor for regulatory subunit Vid24p; protein involved in proteasome-dependent catabolite degradation of fructose-1,6-bisphosphatase FBPase; localized to the nucleus and the cytoplasm	1.80991	6.92762	0.000175897	0.000470873
YIL018W	chrIX	316768	Ribosomal 60S subunit protein L2B; homologous to mammalian ribosomal protein L2 and bacterial L2; RPL2B has a paralog, RPL2A, that arose from the whole genome duplication; expression is upregulated at low temperatures	-3.93058	9.56382	3.52217e-09	2.10793e-08
YIL019W	chrIX	315093	Protein required for pre-rRNA processing; also required for 40S ribosomal subunit assembly	-1.05495	6.93095	0.000785359	0.00184503
YIL020C	chrIX	314035	Enzyme that catalyzes the fourth step in the histidine pathway; Phosphoribosylformimino-5-aminoimidazole carboxamide ribotide isomerase; mutations cause histidine auxotrophy and sensitivity to Cu, Co, and Ni salts	-1.0239	6.03027	0.00215409	0.00458194
YIL024C	chrIX	308602	Putative protein of unknown function; non-essential gene; expression directly regulated by the metabolic and meiotic transcriptional regulator Ume6p	1.71792	4.66496	6.15829e-08	2.98274e-07
YIL027C	chrIX	303679	Member of conserved ER transmembrane complex; required for efficient folding of proteins in the ER; null mutant displays induction of the unfolded protein response, and also shows K1 killer toxin resistance; homologous to worm B0334.15/EMC-5, fly CG15168, human MMGT	-1.60005	6.12015	0.00046687	0.00114806
YIL031W	chrIX	292633	Peptidase that deconjugates Smt3/SUMO-1 peptides from proteins; plays a role in chromosome cohesion at centromeric regions and recovery from checkpoint arrest induced by DNA damage or DNA replication defects; potential Cdc28p substrate	2.86921	7.6182	1.13173e-10	8.70105e-10
YIL034C	chrIX	289226	Beta subunit of the capping protein heterodimer Cap1p and Cap2p; capping protein CP binds to the barbed ends of actin filaments preventing further polymerization; localized predominantly to cortical actin patches; protein increases in abundance and relocalizes from bud neck to plasma membrane upon DNA replication stress	-1.53461	7.76252	2.75066e-06	9.93076e-06
YIL039W	chrIX	278426	GPI-glycan remodelase; conserved phosphoesterase domain-containing protein; acts together with Emp24p/Erv25p in cargo exit from the ER; functional ortholog of mammalian GPI-glycan remodelase PGAP5; deletion confers sensitivity to 4-N-S-glutathionylacetylamino phenylarsenoxide GSAO	-1.97353	6.82947	5.6227e-10	3.86324e-09
YIL040W	chrIX	277723	Protein required for nuclear envelope morphology; nuclear pore complex localization, mRNA export from the nucleus; exhibits synthetic lethal genetic interactions with genes involved in lipid metabolism	-3.77627	6.8171	3.59782e-16	6.93897e-15
YIL042C	chrIX	275108	Mitochondrial protein kinase; involved in negative regulation of pyruvate dehydrogenase complex activity by phosphorylating the ser-133 residue of the Pda1p subunit; acts in concert with kinase Pkp2p and phosphatases Ptc5p and Ptc6p	1.58788	6.12448	1.08054e-07	4.98296e-07
YIL045W	chrIX	271161	Putative type-1 protein phosphatase targeting subunit; tethers Glc7p type-1 protein phosphatase to Gsy2p glycogen synthase; PIG2 has a paralog, GIP2, that arose from the whole genome duplication	3.47894	8.38443	9.03515e-19	2.57678e-17
YIL046W	chrIX	268651	F-box protein containing five copies of the WD40 motif; controls cell cycle function, sulfur metabolism, and methionine biosynthesis as part of the ubiquitin ligase complex; interacts with and regulates Met4p, localizes within the nucleus; dissociation of Met30p from SCF complex in response to cadmium stress is regulated by Cdc48p	3.02879	8.23903	1.30604e-15	2.29118e-14
YIL048W	chrIX	261437	Putative aminophospholipid translocase flippase; involved in endocytosis, vacuolar biogenesis and Golgi to ER vesicle-mediated transport; localizes to endosomes and the Golgi apparatus	1.55566	7.05736	8.52963e-06	2.85533e-05
YIL050W	chrIX	258913	Pho85p cyclin of the Pho80p subfamily; forms a functional kinase complex with Pho85p which phosphorylates Mmr1p and is regulated by Pho81p; involved in glycogen metabolism, expression is cell-cycle regulated; PCL7 has a paralog, PCL6, that arose from the whole genome duplication	1.27167	7.08334	0.000126608	0.000348616
YIL051C	chrIX	257843	Mitochondrial protein required for transamination of isoleucine; but not of valine or leucine; may regulate specificity of branched-chain transaminases Bat1p and Bat2p; induction of expression in response to stress is mediated by a Hog1p-regulated antisense RNA and gene looping; interacts genetically with mitochondrial ribosomal protein genes; MMF1 has a paralog, HMF1, that arose from the whole g…	-2.32754	9.3364	2.40672e-07	1.04121e-06
YIL052C	chrIX	256226	Ribosomal 60S subunit protein L34B; homologous to mammalian ribosomal protein L34, no bacterial homolog; RPL34B has a paralog, RPL34A, that arose from the whole genome duplication	-1.91158	8.17655	5.9064e-05	0.000171687
YIL053W	chrIX	255115	Constitutively expressed DL-glycerol-3-phosphate phosphatase; also known as glycerol-1-phosphatase; involved in glycerol biosynthesis, induced in response to both anaerobic and osmotic stress; GPP1 has a paralog, GPP2, that arose from the whole genome duplication	-2.15338	10.0756	5.64614e-08	2.75034e-07
YIL055C	chrIX	252042	Putative protein of unknown function	4.59163	7.3064	3.9146e-23	2.17218e-21
YIL056W	chrIX	249991	Transcriptional activator; required for the vitamin H-responsive element VHRE mediated induction of VHT1 Vitamin H transporter and BIO5 biotin biosynthesis intermediate transporter in response to low biotin concentrations; VHR1 has a paralog, VHR2, that arose from the whole genome duplication	1.16001	7.65165	0.000858664	0.0019943
YIL059C	chrIX	246550	Dubious open reading frame; unlikely to encode a functional protein, based on available experimental and comparative sequence data; partially overlaps the uncharacterized ORF YIL060W	3.31824	6.76212	8.12083e-22	3.7015e-20
YIL061C	chrIX	244657	Component of U1 snRNP required for mRNA splicing via spliceosome; substrate of the arginine methyltransferase Hmt1p; may interact with polyA polymerase to regulate polyadenylation; homolog of human U1 70K protein; protein abundance increases in response to DNA replication stress	0.944755	5.60694	0.00109363	0.00249019
YIL064W	chrIX	241943	Lysine methyltransferase; involved in the dimethylation of eEF1A Tef1p/Tef2p at lysine 316; sequence similarity to S-adenosylmethionine-dependent methyltransferases of the seven beta-strand family; role in vesicular transport	-1.94994	7.30069	4.76441e-05	0.000141245
YIL067C	chrIX	235724	Uncharacterized protein of unknown function	-1.28066	5.3177	2.52644e-05	7.90288e-05
YIL069C	chrIX	231553	Protein component of the small 40S ribosomal subunit; homologous to mammalian ribosomal protein S24, no bacterial homolog; RPS24B has a paralog, RPS24A, that arose from the whole genome duplication	-3.9024	8.44848	2.19757e-15	3.75203e-14
YIL074C	chrIX	221081	3-phosphoglycerate dehydrogenase; catalyzes the first step in serine and glycine biosynthesis; SER33 has a paralog, SER3, that arose from the whole genome duplication	-1.87268	6.78353	3.16333e-07	1.34573e-06
YIL076W	chrIX	216658	Epsilon-COP subunit of the coatomer; regulates retrograde Golgi-to-ER protein traffic; stabilizes Cop1p, the alpha-COP and the coatomer complex; non-essential for cell growth; protein abundance increases in response to DNA replication stress	-1.00367	7.83488	0.00476868	0.00939564
YIL077C	chrIX	214991	Putative protein of unknown function; the authentic, non-tagged protein is detected in highly purified mitochondria in high-throughput studies; deletion confers sensitivity to 4-N-S-glutathionylacetylamino phenylarsenoxide GSAO	3.17978	7.65813	1.42775e-19	4.70238e-18
YIL078W	chrIX	212499	Threonyl-tRNA synthetase; essential cytoplasmic protein	-1.54052	8.81255	1.81113e-05	5.79314e-05
YIL079C	chrIX	210923	Zinc knuckle protein; involved in nuclear RNA processing and degradation as a component of the TRAMP complex; stimulates the polyA polymerase activity of Pap2p in vitro; AIR1 has a paralog, AIR2, that arose from the whole genome duplication; although Air1p and Air2p are homologous TRAMP subunits, they have nonredundant roles in regulation of substrate specificity of the exosome	-2.31775	6.07362	7.82823e-14	1.08008e-12
YIL084C	chrIX	202276	Component of the Rpd3L histone deacetylase complex; required for its structural integrity and catalytic activity, involved in transcriptional silencing and required for sporulation; relocalizes to the cytosol in response to hypoxia; cells defective in SDS3 display pleiotropic phenotypes	1.02438	5.88968	0.00166236	0.00363334
YIL093C	chrIX	187990	Mitochondrial ribosomal protein of the small subunit	-1.08059	5.89869	0.000336385	0.000853079
YIL094C	chrIX	186517	Homo-isocitrate dehydrogenase; an NAD-linked mitochondrial enzyme required for the fourth step in the biosynthesis of lysine, in which homo-isocitrate is oxidatively decarboxylated to alpha-ketoadipate	-1.2602	7.49909	0.000237488	0.000620775
YIL097W	chrIX	180427	Subunit of GID complex; involved in proteasome-dependent catabolite inactivation of gluconeogenic enzymes FBPase, PEPCK, and c-MDH; forms dimer with Rmd5p that is then recruited to GID Complex by Gid8p; contains a degenerate RING finger motif needed for GID complex ubiquitin ligase activity in vivo, as well as CTLH and CRA domains; plays role in anti-apoptosis; required for survival upon exposure…	2.0112	6.76726	7.37162e-10	4.95812e-09
YIL098C	chrIX	179772	Mitochondrial matrix protein; required for assembly or stability at high temperature of the F1 sector of mitochondrial F1F0 ATP synthase; null mutant temperature sensitive growth on glycerol is suppressed by multicopy expression of Odc1p	-0.980797	5.29926	0.00159697	0.00350798
YIL101C	chrIX	175307	Transcriptional repressor; binds to promoter sequences of the cyclin genes, CYS3, and SMF2; expression is induced by stress or starvation during mitosis, and late in meiosis; member of the Swi4p/Mbp1p family; potential Cdc28p substrate; relative distribution to the nucleus increases upon DNA replication stress	6.40728	8.43498	4.60402e-30	8.10466e-28
YIL102C-A	chrIX	173365	Putative protein of unknown function; identified based on comparisons of the genome sequences of six Saccharomyces species	1.64741	4.84587	1.04892e-06	4.05968e-06
YIL104C	chrIX	169982	Chaperone protein; required for the assembly of box H/ACA snoRNPs and thus for pre-rRNA processing; functions as an RNA mimic; forms a complex with Naf1p and interacts with H/ACA snoRNP components Nhp2p and Cbf5p; homology with known Hsp90p cochaperones; relocalizes to the cytosol in response to hypoxia	1.66345	6.45727	4.51823e-07	1.86313e-06
YIL105C	chrIX	167581	Phosphoinositide PI4,5P2 binding protein, forms a complex with Slm2p; acts downstream of Mss4p in a pathway regulating actin cytoskeleton organization in response to stress; phosphorylated by the TORC2 complex; protein abundance increases in response to DNA replication stress; SLM1 has a paralog, SLM2, that arose from the whole genome duplication	3.55977	9.25918	9.61199e-13	1.09533e-11
YIL106W	chrIX	166415	Component of the mitotic exit network; associates with and is required for the activation and Cdc15p-dependent phosphorylation of the Dbf2p kinase; required for cytokinesis and cell separation; component of the CCR4 transcriptional complex; relocalizes from cytoplasm to the nuclear periphery upon DNA replication stress	2.81955	7.75137	5.77307e-14	8.1413e-13
YIL107C	chrIX	163278	6-phosphofructo-2-kinase; inhibited by phosphoenolpyruvate and sn-glycerol 3-phosphate; has negligible fructose-2,6-bisphosphatase activity; transcriptional regulation involves protein kinase A	4.22758	8.47076	6.11692e-19	1.78439e-17
YIL108W	chrIX	160887	Putative metalloendopeptidase; forms cytoplasmic foci upon DNA replication stress	1.7346	7.66509	8.97111e-08	4.21708e-07
YIL111W	chrIX	155222	Subunit Vb of cytochrome c oxidase; cytochrome c oxidase is the terminal member of the mitochondrial inner membrane electron transport chain; Cox5Bp is predominantly expressed during anaerobic growth while its isoform Va Cox5Ap is expressed during aerobic growth; COX5B has a paralog, COX5A, that arose from the whole genome duplication	1.62502	8.40616	0.000116935	0.000323998
YIL112W	chrIX	151595	Subunit of the Set3 complex; complex is a meiotic-specific repressor of sporulation specific genes that contains deacetylase activity; potential Cdc28p substrate	2.11443	8.09461	2.87672e-06	1.03785e-05
YIL113W	chrIX	150559	Stress-inducible dual-specificity MAP kinase phosphatase; negatively regulates Slt2p MAP kinase by direct dephosphorylation, diffuse localization under normal conditions shifts to punctate localization after heat shock; SDP1 has a paralog, MSG5, that arose from the whole genome duplication	1.44358	5.38366	1.97697e-06	7.31864e-06
YIL114C	chrIX	149143	Putative mitochondrial porin voltage-dependent anion channel; not required for mitochondrial membrane permeability or mitochondrial osmotic stability; POR2 has a paralog, POR1, that arose from the whole genome duplication	-2.15105	5.35346	1.58872e-10	1.20154e-09
YIL115C	chrIX	144327	FG-nucleoporin component of central core of the nuclear pore complex; also part of the nuclear pore complex NPC cytoplasmic filaments; contributes directly to nucleocytoplasmic transport; regulates ADP release from the ATP-dependent RNA helicase Dbp5p; forms a stable association with Nup82p, Gle2p and two other FG-nucleoporins Nsp1p and Nup116p	0.94091	6.91488	0.00421807	0.00840815
YIL116W	chrIX	142928	Histidinol-phosphate aminotransferase; catalyzes the seventh step in histidine biosynthesis; responsive to general control of amino acid biosynthesis; mutations cause histidine auxotrophy and sensitivity to Cu, Co, and Ni salts	-1.26628	7.8148	9.92119e-05	0.000278284
YIL117C	chrIX	140613	Pheromone-regulated protein, predicted to have 1 transmembrane segment; induced during cell integrity signaling; PRM5 has a paralog, YNL058C, that arose from the whole genome duplication	-1.60035	6.27987	1.46317e-07	6.61604e-07
YIL118W	chrIX	139752	Non-essential small GTPase of the Rho/Rac family of Ras-like proteins; involved in the establishment of cell polarity; GTPase activity positively regulated by the GTPase activating protein GAP Rgd1p	-1.07379	7.57091	0.00113982	0.00258498
YIL119C	chrIX	136654	Transcription factor, allelic differences between S288C and Sigma1278b; mediates fermentation stress tolerance by modulating cell wall integrity; overexpression suppresses heat shock sensitivity of wild-type RAS2 overexpression and also suppresses cell lysis defect of mpk1 mutation; allele from S288c can confer fMAPK pathway independent transcription of FLO11; S288C and Sigma1278b alleles differ …	-2.35056	5.66599	1.11069e-13	1.48431e-12
YIL121W	chrIX	132244	Plasma membrane transporter of the major facilitator superfamily; member of the 12-spanner drug:H+ antiporter DHA1 family; exports copper; has broad substrate specificity and can transport many mono- and divalent cations; transports a variety of drugs and is required for resistance to quinidine, barban, cisplatin, and bleomycin; contributes to potassium homeostasis; expression is regulated by cop…	-0.928067	7.23268	0.00350036	0.0071506
YIL122W	chrIX	130610	Nuclear chromatin-associated protein of unknown function; may have a role in cell cycle regulation; overexpression promotes recovery from pheromone induced arrest and suppresses the stress sensitivity caused by a mutation in the E3 ubiquitin ligase Rsp5p; binds upstream of BAR1 and cell cycle-related genes; phsosphoylated form may be ubiquitinated by Dma2p; potential Cdc28p substrate; SBF regulat…	1.73304	7.24893	2.91844e-07	1.24997e-06
YIL123W	chrIX	127662	Protein of the SUN family Sim1p, Uth1p, Nca3p, Sun4p; may participate in DNA replication; promoter contains SCB regulation box at -300 bp indicating that expression may be cell cycle-regulated; SIM1 has a paralog, SUN4, that arose from the whole genome duplication	-1.7088	7.29706	7.2663e-07	2.88001e-06
YIL124W	chrIX	126204	Bifunctional triacylglycerol lipase and 1-acyl DHAP reductase; NADPH-dependent 1-acyl dihydroxyacetone phosphate reductase involved in phosphatidic acid biosynthesis; lipid droplet triacylglycerol lipase involved in the mobilization of non-polar lipids; found in lipid particles, the endoplasmic reticulum and the mitochondrial outer membrane; required for spore germination; role in cell wall biosy…	-1.07109	6.3225	0.00123588	0.00278305
YIL125W	chrIX	122689	Subunit of the mitochondrial alpha-ketoglutarate dehydrogenase complex; catalyzes a key step in the tricarboxylic acid TCA cycle, the oxidative decarboxylation of alpha-ketoglutarate to form succinyl-CoA	1.41684	8.1269	0.000244657	0.000637556
YIL127C	chrIX	117024	Putative protein of unknown function; identified in a screen for mutants with decreased levels of rDNA transcription; green fluorescent protein GFP-fusion protein localizes to the nucleolus; predicted to be involved in ribosome biogenesis	-2.20351	8.08962	4.37689e-09	2.58014e-08
YIL129C	chrIX	106107	Component of the RAM signaling network; is involved in regulation of Ace2p activity and cellular morphogenesis, interacts with protein kinase Cbk1p and also with Kic1p	1.59211	6.43857	6.59297e-07	2.64185e-06
YIL131C	chrIX	100781	Forkhead family transcription factor; minor role in expression of G2/M phase genes; negatively regulates transcription elongation; positive role in chromatin silencing at HML, HMR; facilitates clustering and activation of early-firing replication origins; binds to recombination enhancer near HML, regulates donor preference during mating-type switching; relocalizes to cytosol in response to hypoxi…	1.06587	6.4409	0.00117466	0.00265674
YIL133C	chrIX	98527	Ribosomal 60S subunit protein L16A; N-terminally acetylated, binds 5.8 S rRNA; transcriptionally regulated by Rap1p; homologous to mammalian ribosomal protein L13A and bacterial L13; RPL16A has a paralog, RPL16B, that arose from the whole genome duplication; protein abundance increases in response to DNA replication stress	-3.44164	9.32128	2.94632e-17	6.71471e-16
YIL135C	chrIX	95065	Regulator of septin dynamics; involved in the regulation of septin dynamics at bud neck after mitotic entry, likely by stabilizing septin structure; regulated at post-translational level by cell cycle dependent phosphorylation; likely phosphorylated by Cdc28p and dephosphorylated by Cdc14p before cytokinesis; high-copy suppressor of synthetic lethality of sis2 sit4 double mutant; VHS2 has a paral…	1.12167	8.1199	0.00243323	0.00510549
YIL136W	chrIX	93619	Mitochondrial outer membrane protein of unknown function; major constituent of the outer membrane, located on the outer cytosolic face; interacts with porin Por1p and with Om14p; imported via the presequence pathway involving the TOM and TIM23 complexes, then assembled in the outer membrane by Mim1p; protein abundance increases in response to DNA replication stress	3.31078	10.0605	3.05618e-10	2.20364e-09
YIL138C	chrIX	89230	Minor isoform of tropomyosin; binds to and stabilizes actin cables and filaments, which direct polarized cell growth and the distribution of several organelles; appears to have distinct and also overlapping functions with Tpm1p; TPM2 has a paralog, TPM1, that arose from the whole genome duplication	-1.84658	7.74039	8.28542e-06	2.78087e-05
YIL139C	chrIX	87979	Accessory subunit of DNA polymerase zeta; involved in translesion synthesis during post-replication repair; required for mutagenesis induced by DNA damage; involved in double-strand break repair; forms a complex with Rev3p, Pol31p and Pol32p	-1.17458	5.4359	0.000259362	0.000672445
YIL140W	chrIX	85366	Integral plasma membrane protein; required for axial budding in haploid cells; localizes to the incipient bud site and bud neck; glycosylated by Pmt4p; potential Cdc28p substrate	-1.20389	4.84314	7.55965e-05	0.000215357
YIL142W	chrIX	83302	Subunit beta of the cytosolic chaperonin Cct ring complex; related to Tcp1p, required for the assembly of actin and tubulins in vivo	-1.82501	7.96893	2.60152e-08	1.35242e-07
YIL144W	chrIX	78074	Component of the kinetochore-associated Ndc80 complex; conserved coiled-coil protein involved in chromosome segregation, spindle checkpoint activity, and kinetochore assembly and clustering; evolutionarily conserved; complex members include Ndc80p, Nuf2p, Scp24p, and Spc25p; modified by sumoylation	3.3443	8.65657	6.20458e-11	5.06962e-10
YIL145C	chrIX	76354	Pantothenate synthase; also known as pantoate-beta-alanine ligase, required for pantothenic acid biosynthesis, deletion causes pantothenic acid auxotrophy, homologous to E. coli panC	-2.18634	6.94122	4.58039e-10	3.20314e-09
YIL146C	chrIX	74184	Mitochondrial outer membrane protein required to initiate mitophagy; recruits the autophagy adaptor protein Atg11p and the ubiquitin-like protein Atg8p to the mitochondrial surface to initiate mitophagy, the selective vacuolar degradation of mitochondria in response to starvation; can promote pexophagy when placed ectopically in the peroxisomal membrane; regulates mitophagy and ethanol production…	2.66203	5.8828	1.71463e-16	3.44724e-15
YIL148W	chrIX	68708	Ubiquitin-ribosomal 60S subunit protein L40A fusion protein; cleaved to yield ubiquitin and ribosomal protein L40A; ubiquitin may facilitate assembly of the ribosomal protein into ribosomes; homologous to mammalian ribosomal protein L40, no bacterial homolog; RPL40A has a paralog, RPL40B, that arose from the whole genome duplication; relative distribution to the nucleus increases upon DNA replica…	-4.38156	9.99327	6.91551e-11	5.5684e-10
YIL152W	chrIX	56545	Putative protein of unknown function	1.0581	6.05201	0.000302435	0.000774289
YIL154C	chrIX	53981	Transcriptional activator involved in maintenance of ion homeostasis; also involved in protection against DNA damage caused by bleomycin and other oxidants; contains a C-terminal leucine-rich repeat	-1.84972	7.59989	4.08276e-08	2.05547e-07
YIL155C	chrIX	51759	Mitochondrial glycerol-3-phosphate dehydrogenase; expression is repressed by both glucose and cAMP and derepressed by non-fermentable carbon sources in a Snf1p, Rsf1p, Hap2/3/4/5 complex dependent manner	5.90155	9.54151	2.97714e-33	8.94018e-31
YIL157C	chrIX	46949	Mitochondrial inner membrane protein; required for assembly of the cytochrome c oxidase complex complex IV; interacts with complex IV assembly factor Shy1p during the early stages of assembly	-1.75179	6.42818	6.59112e-07	2.64185e-06
YIL158W	chrIX	46201	Putative protein of unknown function; overexpression causes cell cycle delay or arrest; green fluorescent protein GFP-fusion protein localizes to vacuole; null mutant displays elevated frequency of mitochondrial genome loss; relocalizes from nucleus to cytoplasm upon DNA replication stress; AIM20 has a paralog, SKG1, that arose from the whole genome duplication	-3.48054	6.28672	5.43775e-12	5.31795e-11
YIL159W	chrIX	41825	Formin; nucleates the formation of linear actin filaments; involved in cell processes such as budding and mitotic spindle orientation which require the formation of polarized actin cables; activity is regulated by Hof1p and by Bud14p-Kel1p-Kel2p complex; functionally redundant with BNI1	2.91163	6.18008	1.25235e-20	4.80697e-19
YIL162W	chrIX	37385	Invertase; sucrose hydrolyzing enzyme; a secreted, glycosylated form is regulated by glucose repression, and an intracellular, nonglycosylated enzyme is produced constitutively	1.9772	7.33018	4.22412e-09	2.49296e-08
YIR002C	chrIX	357415	3'-5' DNA helicase involved in error-free bypass of DNA lesions; binds flap DNA in error-free bypass pathway, stimulates activity of Rad27p and Dna2p; prevents crossovers between ectopic sequences by removing substrates for Mus81-Mms4 or Rad1-Rad10 cleavage; similar to FANCM human Fanconi anemia complementation group protein that with MHF complex is involved in stabilizing and remodeling blocked …	1.73032	6.69924	3.57029e-05	0.000108232
YIR009W	chrIX	374525	U2B component of U2 snRNP; involved in splicing, binds the U2 snRNA stem-loop IV in vitro but requires association of Lea1p for in vivo binding; does not contain the conserved C-terminal RNA binding domain found in other family members	-1.77303	4.85075	1.76481e-08	9.48356e-08
YIR010W	chrIX	375431	Essential component of the MIND kinetochore complex; joins kinetochore subunits contacting DNA to those contacting microtubules; phosphorylation of Dsn1p promotes interaction between outer and inner kinetochore proteins; N-terminal end interacts with monopolin subunit Csm1p and is essential for meiotic but not mitotic chromosome segregation; important for chromosome segregation; complex consists …	1.72804	7.03173	3.13845e-06	1.12512e-05
YIR012W	chrIX	378486	Protein involved in 60S ribosomal subunit assembly or modification; contains multiple WD repeats; interacts with Qsr1p in a two-hybrid assay; protein abundance increases in response to DNA replication stress	-2.34452	7.55158	9.71573e-13	1.10465e-11
YIR014W	chrIX	381086	Putative protein of unknown function; green fluorescent protein GFP-fusion protein localizes to the vacuole; expression directly regulated by the metabolic and meiotic transcriptional regulator Ume6p; YIR014W is a non-essential gene	2.94625	5.72605	8.8368e-13	1.01375e-11
YIR015W	chrIX	381948	Subunit of nuclear RNase P; nuclear RNase P cleaves tRNA precursors to generate mature 5' ends and facilitates turnover of nuclear RNAs; not shared between RNase MRP and RNase P, in contrast to all other RNase P protein subunits; protein abundance increases in response to DNA replication stress	1.04944	6.05942	0.000655862	0.0015653
YIR016W	chrIX	382628	Putative protein of unknown function; expression directly regulated by the metabolic and meiotic transcriptional regulator Ume6p; overexpression causes a cell cycle delay or arrest; non-essential gene; YIR016W has a paralog, YOL036W, that arose from the whole genome duplication	3.01667	7.79598	6.2131e-18	1.5176e-16
YIR018W	chrIX	384609	Basic leucine zipper bZIP iron-sensing transcription factor; involved in diauxic shift; YAP5 has a paralog, YAP7, that arose from the whole genome duplication	2.18916	6.05939	2.06682e-09	1.28829e-08
YIR022W	chrIX	398733	18kDa catalytic subunit of the Signal Peptidase Complex SPC; the Signal Peptidase Complex cleaves the signal sequence of proteins targeted to the endoplasmic reticulum; other members are Spc1p, Spc2p, Spc3p, and Sec11p	-2.88929	6.09391	9.68609e-18	2.32148e-16
YIR025W	chrIX	403659	Subunit of the Anaphase-Promoting Complex/Cyclosome APC/C; necessary for maintaining sister chromatid cohesion in prophase I of meiosis by inhibiting premature ubiquitination and subsequent degradation of substrates by the APCAma1 ubiquitin ligase	-1.04748	4.39728	0.00343541	0.00703198
YIR026C	chrIX	404873	Protein phosphatase; involved in vegetative growth at low temperatures, sporulation, and glycogen accumulation; mutants are defective in 60S ribosome assembly; member of the dual-specificity family of protein phosphatases	-4.23413	6.67525	7.98572e-24	5.09589e-22
YIR033W	chrIX	416124	ER membrane protein involved in regulation of OLE1 transcription; inactive ER form dimerizes and one subunit is then activated by ubiquitin/proteasome-dependent processing followed by nuclear targeting; MGA2 has a paralog, SPT23, that arose from the whole genome duplication	1.30933	7.91661	0.0011751	0.00265674
YIR035C	chrIX	421026	Putative cytoplasmic short-chain dehydrogenase/reductase	-4.58696	8.26985	4.38854e-18	1.09285e-16
YIR038C	chrIX	423809	ER associated glutathione S-transferase capable of homodimerization; expression induced during the diauxic shift and throughout stationary phase; functional overlap with Gtt2p, Grx1p, and Grx2p	1.93973	6.78907	1.80133e-09	1.13388e-08
YJL005W	chrX	425157	Adenylate cyclase; required for cAMP production and cAMP-dependent protein kinase signaling; the cAMP pathway controls a variety of cellular processes, including metabolism, cell cycle, stress response, stationary phase, and sporulation	1.60458	7.0765	0.000262639	0.00068025
YJL006C	chrX	423138	Beta subunit of C-terminal domain kinase I CTDK-I; which phosphorylates both RNA pol II subunit Rpo21p to affect transcription and pre-mRNA 3' end processing, and ribosomal protein Rps2p to increase translational fidelity; relocalizes to the cytosol in response to hypoxia	1.80631	6.23118	2.1138e-07	9.23883e-07
YJL010C	chrX	417562	Essential subunit of U3-containing 90S preribosome; involved in production of 18S rRNA and assembly of small ribosomal subunit; also part of pre-40S ribosome and required for its export into cytoplasm; binds RNA and contains pumilio domain	-2.05181	6.17743	7.04231e-10	4.75542e-09
YJL012C	chrX	411234	Vacuolar membrane polyphosphate polymerase; subunit of the vacuolar transporter chaperone VTC complex involved in synthesis and transfer of polyP to the vacuole; regulates membrane trafficking; role in non-autophagic vacuolar fusion; protein abundance increases in response to DNA replication stress	-1.94476	8.24895	6.91975e-08	3.3263e-07
YJL014W	chrX	407558	Subunit of the cytosolic chaperonin Cct ring complex; related to Tcp1p, required for the assembly of actin and tubulins in vivo; capable of binding Q/N rich proteins and mediating their folding	-1.81814	8.55789	3.25973e-07	1.37984e-06
YJL019W	chrX	402897	Nuclear envelope protein; required for SPB insertion, SPB duplication, Kar5p localization near the SPB and nuclear fusion; interacts with Mps2p to tether half-bridge to core SPB; N-terminal acetylation by Eco1p regulates its role in nuclear organization; localizes to the SPB half bridge and telomeres during meiosis; required with Ndj1p and Csm4p for meiotic bouquet formation and telomere-led rapi…	2.87614	6.96437	2.67397e-16	5.23012e-15
YJL023C	chrX	397355	Protein required for respiratory growth; the authentic, non-tagged protein is detected in highly purified mitochondria in high-throughput studies	1.06624	5.11059	0.00206197	0.00441172
YJL024C	chrX	395931	Small subunit of the clathrin-associated adaptor complex AP-3; involved in vacuolar protein sorting; related to the sigma subunit of the mammalian clathrin AP-3 complex; suppressor of loss of casein kinase 1 function; protein abundance increases in response to DNA replication stress	-1.42566	6.69763	9.17909e-06	3.06269e-05
YJL025W	chrX	393967	Component of the core factor CF rDNA transcription factor complex; CF is required for transcription of 35S rRNA genes by RNA polymerase I and is composed of Rrn6p, Rrn7p, and Rrn11p	1.45137	5.48015	4.7464e-06	1.65734e-05
YJL030W	chrX	387657	Component of the spindle-assembly checkpoint complex; delays onset of anaphase in cells with defects in mitotic spindle assembly; forms a complex with Mad1p; regulates APC/C activity during prometaphase and metaphase of meiosis I; gene dosage imbalance between MAD1 and MAD2 leads to chromosome instability	-1.4462	5.20465	1.70246e-05	5.46265e-05
YJL035C	chrX	380249	Subunit of tRNA-specific adenosine-34 deaminase; forms a heterodimer with Tad3p that converts adenosine to inosine at the wobble position of several tRNAs	-0.936233	4.25788	0.00459305	0.00909171
YJL039C	chrX	368748	Essential subunit of the inner ring of the nuclear pore complex NPC; contributes to nucleocytoplasmic transport; homologous to human NUP205	0.878843	6.33657	0.00408267	0.00817013
YJL042W	chrX	361249	Microtubule-associated protein involved in microtubule organization; involved in assembly and stabilization of microtubules; overproduction results in cell cycle arrest at G2 phase; similar to Drosophila protein MAP and to mammalian MAP4 proteins	1.47056	7.66263	0.0011214	0.00254886
YJL046W	chrX	352386	Putative lipoate-protein ligase; required along with Lip2 and Lip5 for lipoylation of Lat1p and Kgd2p; similar to E. coli LplA; null mutant displays reduced frequency of mitochondrial genome loss	-1.14688	5.83845	0.000179048	0.000478054
YJL051W	chrX	339787	Bud tip localized protein of unknown function; mRNA is targeted to the bud by a She2p dependent transport system; mRNA is cell cycle regulated via Fkh2p, peaking in G2/M phase; null mutant displays increased levels of spontaneous Rad52p foc	-1.12183	4.67302	0.000233809	0.000611786
YJL057C	chrX	328118	Protein kinase of unknown cellular role; putative serine/threonine kinase; expression is induced during mild heat stress; deletion mutants are hypersensitive to copper sulphate and resistant to sorbate; interacts with an N-terminal fragment of Sst2p	1.40249	6.75195	8.01493e-06	2.69698e-05
YJL058C	chrX	326242	Subunit of TORC2 membrane-associated complex; involved in regulation of cell cycle-dependent actin cytoskeletal dynamics during polarized growth and cell wall integrity; BIT61 has a paralog, BIT2, that arose from the whole genome duplication	-1.40619	4.8552	6.68619e-06	2.27705e-05
YJL059W	chrX	324964	Protein required for the ATP-dependent transport of arginine; vacuolar membrane protein; involved in the ATP-dependent transport of arginine into the vacuole and possibly in balancing ion homeostasis; homolog of human CLN3 involved in Batten disease juvenile onset neuronal ceroid lipofuscinosis	1.22519	4.79223	0.000156903	0.000423579
YJL060W	chrX	323386	Kynurenine aminotransferase; catalyzes formation of kynurenic acid from kynurenine; potential Cdc28p substrate	-1.42965	6.69847	0.000361003	0.000909634
YJL062W-A	chrX	316723	Mitochondrial protein required for cytochrome c oxidase assembly; also involved in translational regulation of Cox1p and prevention of Cox1p aggregation before assembly; located in the mitochondrial inner membrane	0.99559	6.04317	0.00364403	0.00740442
YJL066C	chrX	314114	Mitochondrial intermembrane space protein of unknown function	1.32753	6.64399	1.49914e-05	4.85913e-05
YJL069C	chrX	310922	Small-subunit processome protein involved in pre-18S rRNA maturation; part of a subunit of the 90S preribosomal particle capable of interacting directly with the 5' ETS of the 35S pre-rRNA; contains WD40 repeats	-0.925823	6.55837	0.00235607	0.00495988
YJL072C	chrX	305221	Subunit of the GINS complex Sld5p, Psf1p, Psf2p, Psf3p; complex is localized to DNA replication origins and implicated in assembly of the DNA replication machinery	-1.59138	5.18664	0.000271276	0.000700841
YJL073W	chrX	303181	DnaJ-like chaperone required for nuclear membrane fusion during mating; localizes to the ER membrane; exhibits genetic interactions with KAR2	-1.16403	5.42745	0.00114427	0.00259392
YJL076W	chrX	295245	Core subunit of the RENT complex; involved in nucleolar silencing and telophase exit; stimulates transcription by RNA polymerase I and regulates nucleolar structure; NET1 has a paralog, TOF2, that arose from the whole genome duplication	0.98799	7.91785	0.00503613	0.00987686
YJL078C	chrX	291336	Cell wall-associated protein involved in export of acetylated sterols; member of the CAP protein superfamily cysteine-rich secretory proteins CRISP, antigen 5, and pathogenesis related 1 proteins; role in mating efficiency; expression of full-length transcript is daughter cell-specific; in response to alpha factor, a short transcript starting at +452 is expressed and the long form is repressed by…	-3.90286	7.85076	1.51296e-21	6.60142e-20
YJL079C	chrX	289875	Sterol binding protein involved in the export of acetylated sterols; secreted glycoprotein and member of the CAP protein superfamily cysteine-rich secretory proteins CRISP, antigen 5, and pathogenesis related 1 proteins; sterol export function is redundant with that of PRY2; may be involved in detoxification of hydrophobic compounds; PRY1 has a paralog, PRY2, that arose from the whole genome dupl…	-1.15162	7.36478	0.00184359	0.00399301
YJL080C	chrX	285558	Essential RNA-binding G protein effector of mating response pathway; ligand-activated RNA-binding protein that delivers RNAs involved in polarization and perpetualizing mating signal to shmoo tip during pheromone signaling; Scp160p-mediated RNA trafficking essential for chemotropism and successful mating; mainly associated with nuclear envelope and ER, interacts in mRNA-dependent manner with tran…	-2.14473	6.92048	6.97776e-11	5.60086e-10
YJL081C	chrX	283802	Nuclear actin-related protein involved in chromatin remodeling; component of chromatin-remodeling enzyme complexes	-1.48099	6.3741	1.39799e-06	5.30217e-06
YJL083W	chrX	278841	EH domain-containing protein; involved in regulating phosphatidylinositol 4,5-bisphosphate levels and autophagy; Irs4p and Tax4p bind and activate the PtdIns phosphatase Inp51p; Irs4p and Tax4p are involved in localizing Atg17p to the PAS; TAX4 has a paralog, IRS4, that arose from the whole genome duplication	1.09157	5.28028	0.000421367	0.00104675
YJL085W	chrX	272827	Subunit of the exocyst complex; the exocyst mediates polarized targeting and tethering of post-Golgi secretory vesicles to active sites of exocytosis prior to SNARE-mediated fusion; PtdIns[4,5]P2-binding protein that localizes to exocytic sites in an actin-independent manner, targeting and anchoring the exocyst with Sec3p; involved in exocyst assembly; direct downstream effector of Rho3p and Cdc4…	-1.15438	5.04648	0.000221163	0.000581378
YJL088W	chrX	268799	Ornithine carbamoyltransferase; also known as carbamoylphosphate:L-ornithine carbamoyltransferase; catalyzes the biosynthesis of the arginine precursor citrulline	2.39689	5.32779	4.27234e-07	1.77031e-06
YJL091C	chrX	261080	Protein involved in the inositol acylation of GlcN-PI; the inositol acylation of glucosaminyl phosphatidylinositol GlcN-PI forms glucosaminylacylphosphatidylinositol GlcNacylPI, an intermediate in the biosynthesis of glycosylphosphatidylinositol GPI anchors	-1.56442	4.97791	8.81303e-05	0.000248704
YJL092W	chrX	257423	DNA helicase and DNA-dependent ATPase; involved in DNA repair and checkpoint recovery, needed for proper timing of commitment to meiotic recombination and transition from Meiosis I to II; blocks trinucleotide repeat expansion; affects genome stability; disassembles Rad51p nucleoprotein filaments during meiotic recombination; functional homolog of human RTEL1	1.44033	5.66547	2.02667e-05	6.43817e-05
YJL093C	chrX	254737	Outward-rectifier potassium channel of the plasma membrane; has two pore domains in tandem, each of which forms a functional channel permeable to potassium; carboxy tail functions to prevent inner gate closures; target of K1 toxin	1.33689	6.55221	1.24392e-05	4.08733e-05
YJL096W	chrX	246490	Mitochondrial ribosomal protein of the large subunit	-1.31166	6.01271	0.000113947	0.000316658
YJL097W	chrX	245591	Essential 3-hydroxyacyl-CoA dehydratase of the ER membrane; involved in elongation of very long-chain fatty acids; evolutionarily conserved, similar to mammalian PTPLA and PTPLB; involved in sphingolipid biosynthesis and protein trafficking	-2.73103	5.81839	6.84159e-11	5.51759e-10
YJL099W	chrX	239414	Member of the ChAPs Chs5p-Arf1p-binding proteins family; part of the exomer complex that mediates export of specific cargo proteins, including Chs3p, from the Golgi to the plasma membrane; primary component of the Chs5/6 complex that binds directly to membranes; CHS6 has a paralog, BCH2, that arose from the whole genome duplication	-0.869993	5.27627	0.00398678	0.00800019
YJL100W	chrX	237263	Type II phosphatidylinositol 4-kinase; binds Las17p, a homolog of human Wiskott-Aldrich Syndrome protein involved in actin patch assembly and actin polymerization	2.1046	6.04827	4.80889e-12	4.74843e-11
YJL101C	chrX	234320	Gamma glutamylcysteine synthetase; catalyzes the first step in glutathione GSH biosynthesis; expression induced by oxidants, cadmium, and mercury; protein abundance increases in response to DNA replication stress	-1.02611	7.1337	0.00211838	0.00451914
YJL103C	chrX	229025	Putative zinc cluster protein of unknown function; proposed to be involved in the regulation of energy metabolism, based on patterns of expression and sequence analysis	1.51485	5.82495	0.00067248	0.00160047
YJL104W	chrX	227327	Subunit of the import motor PAM complex; the PAM complex is a component of the Translocase of the Inner Mitochondrial membrane TIM23 complex; forms a 1:1 subcomplex with Pam18p and inhibits its cochaperone activity; contains a J-like domain	-1.32194	7.30751	6.49001e-05	0.000186761
YJL106W	chrX	221390	Serine/threonine protein kinase involved in activation of meiosis; associates with Ime1p and mediates its stability, activates Ndt80p; IME2 expression is positively regulated by Ime1p	3.07311	6.40966	9.18015e-19	2.58921e-17
YJL107C	chrX	218853	Putative protein of unknown function; expression is induced by activation of the HOG1 mitogen-activated signaling pathway and this induction is Hog1p/Pbs2p dependent; YJL107C and adjacent ORF, YJL108C are merged in related fungi	3.55044	6.7271	1.62135e-21	7.01438e-20
YJL108C	chrX	217705	Pheromone-regulated protein; proposed to be involved in mating; predicted to have 5 transmembrane segments; induced by treatment with 8-methoxypsoralen and UVA irradiation	3.7618	6.48498	2.24009e-25	1.81518e-23
YJL112W	chrX	205305	Peripheral protein of cytosolic face of mitochondrial outer membrane; required for mitochondrial fission; interacts with Fis1p and with the dynamin-related GTPase Dnm1p; contains WD repeats; MDV1 has a paralog, CAF4, that arose from the whole genome duplication	1.28747	6.84007	3.20791e-05	9.82385e-05
YJL115W	chrX	196287	Nucleosome assembly factor; involved in chromatin assembly and disassembly, anti-silencing protein that causes derepression of silent loci when overexpressed; plays a role in regulating Ty1 transposition; relocalizes to the cytosol in response to hypoxia	-2.16885	6.87837	9.35361e-08	4.37406e-07
YJL117W	chrX	192531	Endoplasmic reticulum ER resident protein; required for ER exit of the high-affinity phosphate transporter Pho84p, specifically required for packaging of Pho84p into COPII vesicles; protein abundance increases in response to DNA replication stress	-0.989767	8.17463	0.00351404	0.00717568
YJL118W	chrX	191639	Putative protein of unknown function; may interact with ribosomes, based on co-purification experiments; YJL18W is a non-essential gene; deletion enhances the toxicity of heterologously expressed human alpha-synuclein	-1.22625	4.12023	0.000471937	0.00115996
YJL121C	chrX	190374	D-ribulose-5-phosphate 3-epimerase; catalyzes a reaction in the non-oxidative part of the pentose-phosphate pathway; mutants are sensitive to oxidative stress	-1.1163	6.78964	0.00478832	0.00942707
YJL122W	chrX	189716	Shuttling pre-60S factor; involved in the biogenesis of ribosomal large subunit; interacts directly with Arx1p; responsible for Tif6p recycling defects in absence of Rei1p	-2.69495	7.29817	1.49965e-11	1.37445e-10
YJL124C	chrX	187126	Lsm Like Sm protein; forms heteroheptameric complex with Lsm2p, Lsm3p, Lsm4p, Lsm5p, Lsm6p, and Lsm7p involved in degradation of cytoplasmic mRNAs; also enters the nucleus and positively regulates transcription initiation; unlike most Sm-like proteins, Lsm1p requires both its SM-domain and C-terminal domain for RNA-binding; binds to mRNAs under glucose starvation, most often in the 3' UTR; forms …	-1.54476	6.82819	1.01888e-06	3.95541e-06
YJL127C	chrX	182298	Putative histone acetylase with a role in transcriptional silencing; sequence-specific activator of histone genes, binds specifically and cooperatively to pairs of UAS elements in core histone promoters, functions at or near the TATA box	1.57187	6.25226	1.22909e-06	4.70351e-06
YJL129C	chrX	173599	Component of the Trk1p-Trk2p potassium transport system; 180 kDa high affinity potassium transporter; phosphorylated in vivo and interacts physically with the phosphatase Ppz1p, suggesting Trk1p acitivy is regulated by phosphorylation; TRK1 has a paralog, TRK2, that arose from the whole genome duplication	-0.900046	6.71739	0.00385929	0.00778078
YJL130C	chrX	165723	Bifunctional carbamoylphosphate synthetase/aspartate transcarbamylase; catalyzes the first two enzymatic steps in the de novo biosynthesis of pyrimidines; both activities are subject to feedback inhibition by UTP	3.7897	10.1847	3.23833e-19	9.95886e-18
YJL132W	chrX	161914	Putative protein of unknown function; localizes to the membrane fraction; possible Zap1p-regulated target gene induced by zinc deficiency; YJL132W is a non-essential gene	1.51585	5.57935	1.53179e-06	5.77532e-06
YJL133C-A	chrX	159623	Putative protein of unknown function; the authentic, non-tagged protein is detected in highly purified mitochondria in high-throughput studies	4.26611	7.92454	1.85553e-26	1.82163e-24
YJL136C	chrX	156550	Protein component of the small 40S ribosomal subunit; homologous to mammalian ribosomal protein S21, no bacterial homolog; RPS21B has a paralog, RPS21A, that arose from the whole genome duplication	-2.99265	9.63624	1.3174e-09	8.45956e-09
YJL137C	chrX	154985	Glycogenin glucosyltransferase; self-glucosylating initiator of glycogen synthesis, also glucosylates n-dodecyl-beta-D-maltoside; similar to mammalian glycogenin; GLG2 has a paralog, GLG1, that arose from the whole genome duplication	3.28983	7.17568	1.84459e-21	7.91315e-20
YJL138C	chrX	153504	Translation initiation factor eIF4A; DEAD/H-box RNA helicase that couples ATPase activity to RNA binding and unwinding; forms a dumbbell structure of two compact domains connected by a linker; interacts with eIF4G; protein abundance increases in response to DNA replication stress; TIF2 has a paralog, TIF1, that arose from the whole genome duplication	-2.91711	8.97872	4.18262e-13	5.14512e-12
YJL141C	chrX	147967	Serine-threonine protein kinase; component of a glucose-sensing system that inhibits growth in response to glucose availability; upon nutrient deprivation Yak1p phosphorylates Pop2p to regulate mRNA deadenylation, the co-repressor Crf1p to inhibit transcription of ribosomal genes, and the stress-responsive transcription factors Hsf1p and Msn2p; nuclear localization negatively regulated by the Ras…	3.17052	9.2227	2.42184e-13	3.08316e-12
YJL145W	chrX	145160	Non-classical phosphatidylinositol transfer protein PITP; exhibits PI- but not PC-transfer activity; localizes to the peripheral endoplasmic reticulum, cytosol and microsomes; similar to Sec14p; partially relocalizes to the plasma membrane upon DNA replication stress	-2.56947	6.67272	1.62472e-14	2.43947e-13
YJL146W	chrX	143292	Protein involved in modulation of Ime2p activity during meiosis; appears to act indirectly to promote Ime2p-mediated late meiotic functions; found in growing cells and degraded during sporulation	0.898939	5.63977	0.00479154	0.00942978
YJL147C	chrX	141419	Mitochondrial protein of unknown function; homozygous diploid deletion strain has a sporulation defect characterized by elevated dityrosine in the soluble fraction; expression induced by calcium shortage; YJL147W is a non-essential gene	1.3032	4.8188	2.47568e-05	7.75836e-05
YJL148W	chrX	140437	RNA polymerase I subunit A34.5; essential for nucleolar assembly and for high polymerase loading rate; nucleolar localization depends on Rpa49p	-2.36783	7.70419	4.20171e-10	2.96677e-09
YJL149W	chrX	137379	Putative SCF ubiquitin ligase F-box protein; interacts physically with both Cdc53p and Skp1 and genetically with CDC34; similar to putative F-box protein YDR131C	2.98368	7.79582	7.51427e-17	1.58514e-15
YJL155C	chrX	129285	Fructose-2,6-bisphosphatase, required for glucose metabolism; protein abundance increases in response to DNA replication stress	1.0739	7.18278	0.000792088	0.00185828
YJL158C	chrX	122265	Mannose-containing glycoprotein constituent of the cell wall; member of the PIR proteins with internal repeats family	-6.03066	8.40829	1.01814e-30	1.99908e-28
YJL159W	chrX	120449	O-mannosylated heat shock protein; secreted and covalently attached to the cell wall via beta-1,3-glucan and disulfide bridges; required for cell wall stability; induced by heat shock, oxidative stress, and nitrogen limitation; HSP150 has a paralog, PIR3, that arose from the whole genome duplication	-1.92464	10.6165	3.7737e-07	1.58427e-06
YJL161W	chrX	117245	Putative protein of unknown function; the authentic, non-tagged protein is detected in highly purified mitochondria in high-throughput studies	1.06801	4.54538	0.00154633	0.00340258
YJL162C	chrX	113878	Protein of unknown function; contains a J-domain, which is a region with homology to the E. coli DnaJ protein	1.47579	5.85939	1.37464e-05	4.50421e-05
YJL163C	chrX	111666	Putative protein of unknown function	2.50067	6.69199	1.17768e-10	9.04068e-10
YJL167W	chrX	105014	Farnesyl pyrophosphate synthetase; has both dimethylallyltranstransferase and geranyltranstransferase activities; catalyzes the formation of C15 farnesyl pyrophosphate units for isoprenoid and sterol biosynthesis	-1.02282	8.15845	0.00238039	0.00500903
YJL171C	chrX	99704	GPI-anchored cell wall protein of unknown function; induced in response to cell wall damaging agents and by mutations in genes involved in cell wall biogenesis; sequence similarity to YBR162C/TOS1, a covalently bound cell wall protein; protein abundance increases in response to DNA replication stress	-1.33139	6.95434	0.00144244	0.00319604
YJL172W	chrX	97737	Vacuolar carboxypeptidase S; expression is induced under low-nitrogen conditions	1.34226	6.96833	9.03116e-05	0.000254578
YJL177W	chrX	90786	Ribosomal 60S subunit protein L17B; homologous to mammalian ribosomal protein L17 and bacterial L22; RPL17B has a paralog, RPL17A, that arose from the whole genome duplication	-3.5291	7.84694	1.03578e-18	2.8582e-17
YJL178C	chrX	89282	Type I membrane protein involved in autophagy and the Cvt pathway; may be involved in membrane delivery to the phagophore assembly site	-1.20951	7.18222	0.000308446	0.00078849
YJL179W	chrX	88787	Subunit of heterohexameric prefoldin; prefoldin binds cytosolic chaperonin and transfers target proteins to it; involved in the biogenesis of actin and of alpha- and gamma-tubulin; prefoldin complex also localizes to chromatin of actively transcribed genes in the nucleus and facilitates transcriptional elongation	-3.62448	6.92396	1.54311e-18	4.16803e-17
YJL180C	chrX	87583	Assembly factor for the F1 sector of mitochondrial F1F0 ATP synthase; conserved protein; required for the assembly of alpha and beta subunits into the F1 sector of the mitochondrial F1F0 ATP synthase; mutation of human ATP12 reduces active ATP synthase levels and is associated with the disorder ATPAF2 deficiency	-1.17147	5.24056	0.00010032	0.000281082
YJL181W	chrX	85660	Putative protein of unknown function; expression is cell-cycle regulated as shown by microarray analysis; potential regulatory target of Mbp1p, which binds to the YJL181W promoter region; YJL181W has a paralog, YJR030C, that arose from the whole genome duplication	1.1722	5.084	0.00260123	0.00541569
YJL187C	chrX	76803	Protein kinase that regulates the G2/M transition; regulates the G2/M transition by inhibition of Cdc28p kinase activity; localizes to the nucleus and to the daughter side of the mother-bud neck; phosphorylates conserved tyrosine residue in N-terminus of Hsp90 in cell-cycle associated manner, thus modulating the ability of Hsp90 to chaperone a selected clientele; homolog of S. pombe Wee1p; potent…	1.5364	6.83805	5.80937e-05	0.000169072
YJL189W	chrX	75933	Ribosomal 60S subunit protein L39; required for ribosome biogenesis; loss of both Rpl31p and Rpl39p confers lethality; also exhibits genetic interactions with SIS1 and PAB1; homologous to mammalian ribosomal protein L39, no bacterial homolog	-4.4521	10.0351	1.14786e-15	2.04888e-14
YJL190C	chrX	74910	Protein component of the small 40S ribosomal subunit; homologous to mammalian ribosomal protein S15A and bacterial S8; RPS22A has a paralog, RPS22B, that arose from the whole genome duplication	-5.5429	9.15712	1.42214e-18	3.88236e-17
YJL191W	chrX	73787	Protein component of the small 40S ribosomal subunit; required for ribosome assembly and 20S pre-rRNA processing; mutations confer cryptopleurine resistance; homologous to mammalian ribosomal protein S14 and bacterial S11; RPS14B has a paralog, RPS14A, that arose from the whole genome duplication	-1.45083	7.58112	0.00328653	0.00675705
YJL193W	chrX	71366	Putative protein of unknown function; predicted to encode a triose phosphate transporter subfamily member based on phylogenetic analysis; similar to YOR307C/SLY41; deletion mutant has a respiratory growth defect	-1.57609	5.05595	3.17505e-07	1.34737e-06
YJL198W	chrX	60844	Low-affinity phosphate transporter; acts upstream of Pho81p in regulation of the PHO pathway; deletion of pho84, pho87, pho89, pho90, and pho91 causes synthetic lethality; transcription independent of Pi and Pho4p activity; overexpression results in vigorous growth; PHO90 has a paralog, PHO87, that arose from the whole genome duplication	1.18257	7.36103	0.000734599	0.00173617
YJL199C	chrX	59856	Dubious open reading frame; unlikely to encode a functional protein, based on available experimental and comparative sequence data; not conserved in closely related Saccharomyces species; protein detected in large-scale protein-protein interaction studies	2.72157	5.75471	9.11625e-19	2.58547e-17
[truncated: 1,271 more rows]

## Sheet: Ancestral Non-tandem
Name	chr	start	desc	logFC	logCPM	PValue	FDR
[truncated: 2,239 more rows]

## Sheet: Tandem YPD
Name	chr	start	desc	AveLogFC
[truncated: 3,020 more rows]

## Sheet: Tandem EtOH
Name	chr	start	desc	AveLogFC
[truncated: 2,488 more rows]

[truncated: 7 more sheets: Tandem Glycerol, Non-tandem YPD, Non-tandem EtOH, Non-tandem Glycerol, WT YPD, WT EtOH, WT Glycerol]
