# Supplementary material for: Rapid functional and evolutionary changes follow gene duplication in yeast
Source: Proc Biol Sci. 2017 Aug 23;284(1861):20171393. doi: 10.1098/rspb.2017.1393 (PMC5577496; doi:10.1098/rspb.2017.1393)
Supplement: Table S7 [file rspb20171393supp18.xls]

## Sheet: WT YPD rep1
ID	name	type	variant	desc
YAR031W	PRM9	gene	Asp78Asn	Pheromone-regulated protein; contains 3 predicted transmembrane segments and an FF sequence, a motif involved in COPII binding; member of DUP240 gene family; PRM9 has a paralog, PRM8, that arose from a segmental duplication
YAR060C	YAR060C	gene	Ser101Arg	Dubious open reading frame; unlikely to encode a functional protein, based on available experimental and comparative sequence data; YAR060C has a paralog, YHR212C, that arose from a segmental duplication
YAR060C	YAR060C	gene	Pro84Ser	Dubious open reading frame; unlikely to encode a functional protein, based on available experimental and comparative sequence data; YAR060C has a paralog, YHR212C, that arose from a segmental duplication
YAR073W	IMD1	gene	Val214Ala	Nonfunctional protein with homology to IMP dehydrogenase; blocked reading frame, located close to the telomere; not expressed at detectable levels; YAR073W and YAR075W comprise a continuous reading frame in most strains of S. cerevisiae; YAR073W/YAR075W together have a paralog, IMD2, that arose from a segmental duplication
YBL111C	YBL111C	gene	Met413Ile	Helicase-like protein encoded within the telomeric Y' element; relocalizes from mitochondrion to cytoplasm upon DNA replication stress
YBR118W	TEF2	gene	Asn182Ser	Translational elongation factor EF-1 alpha; in the GTP-bound active form, binds to and delivers aminoacylated tRNA to the A-site of ribosomes for elongation of nascent polypeptides; associates with vacuolar Rho1p GTPase; TEF2-RFP levels increase during replicative aging; may also have a role in tRNA re-export from the nucleus; TEF2 has a paralog, TEF1, that arose from the whole genome duplication
YBR299W	MAL32	gene	Arg352Leu	Maltase alpha-D-glucosidase; inducible protein involved in maltose catabolism; encoded in the MAL3 complex locus; functional in genomic reference strain S288C; hydrolyzes the disaccharides maltose, turanose, maltotriose, and sucrose
YCL073C	GEX1	gene	Lys429Arg	Proton:glutathione antiporter; localized to the vacuolar and plasma membranes; imports glutathione from the vacuole and exports it through the plasma membrane; has a role in resistance to oxidative stress and modulation of the PKA pathway; GEX1 has a paralog, GEX2, that arose from a segmental duplication
YCR038C	BUD5	gene	Trp143Arg	GTP/GDP exchange factor for Rsr1p Bud1p; required for both axial and bipolar budding patterns; mutants exhibit random budding in all cell types
YDL247W	MPH2	gene	Leu103Ser	Alpha-glucoside permease; transports maltose, maltotriose, alpha-methylglucoside, and turanose; identical to Mph3p; encoded in a subtelomeric position in a region likely to have undergone duplication
YDL247W	MPH2	gene	Leu103Phe	Alpha-glucoside permease; transports maltose, maltotriose, alpha-methylglucoside, and turanose; identical to Mph3p; encoded in a subtelomeric position in a region likely to have undergone duplication
YDR039C	ENA2	gene	Lys221Arg	P-type ATPase sodium pump; involved in Na+ efflux to allow salt tolerance; likely not involved in Li+ efflux
YDR039C	ENA2	gene	Ala220Asp	P-type ATPase sodium pump; involved in Na+ efflux to allow salt tolerance; likely not involved in Li+ efflux
YDR040C	ENA1	gene	Lys221Arg	P-type ATPase sodium pump; involved in Na+ and Li+ efflux to allow salt tolerance
YDR040C	ENA1	gene	Ala220Asp	P-type ATPase sodium pump; involved in Na+ and Li+ efflux to allow salt tolerance
YDR385W	EFT2	gene	Met275Leu	Elongation factor 2 EF-2, also encoded by EFT1; catalyzes ribosomal translocation during protein synthesis; contains diphthamide, the unique posttranslationally modified histidine residue specifically ADP-ribosylated by diphtheria toxin; EFT2 has a paralog, EFT1, that arose from the whole genome duplication
YDR385W	EFT2	gene	Phe441Ser	Elongation factor 2 EF-2, also encoded by EFT1; catalyzes ribosomal translocation during protein synthesis; contains diphthamide, the unique posttranslationally modified histidine residue specifically ADP-ribosylated by diphtheria toxin; EFT2 has a paralog, EFT1, that arose from the whole genome duplication
YDR545W	YRF1-1	gene	Tyr1718Cys	Helicase encoded by the Y' element of subtelomeric regions; highly expressed in the mutants lacking the telomerase component TLC1; potentially phosphorylated by Cdc28p
YIL172C	IMA3	gene	Asn264Asp	Alpha-glucosidase; weak, but broad substrate specificity for alpha-1,4- and alpha-1,6-glucosides; member of IMA isomaltase family; not required for isomaltose utilization, but Ima3p overexpression allows the ima1 null mutant to grow on isomaltose; lower activitiy and thermostability in vitro than Ima2p despite sequence difference of only 3 amino acids; cleaves alpha-1,3 linkage of nigerose and tu…
YIL082W	YIL082W	gene	Ser62Cys	Retrotransposon TYA Gag gene co-transcribed with TYB Pol; translated as TYA or TYA-TYB polyprotein; Gag is a nucleocapsid protein that is the structural constituent of virus-like particles VLPs; similar to retroviral Gag
YEL070W	DSF1	gene	Lys338Arg	Putative mannitol dehydrogenase; deletion suppressor of mpt5 mutation; DSF1 has a paralog, YNR073C, that arose from a segmental duplication
YFL068W	YFL068W	gene	Lys129Ile	Putative protein of unknown function
YFL068W	YFL068W	gene	Pro133Ser	Putative protein of unknown function
YGR296W	YRF1-3	gene	Val182Ala	Helicase encoded by the Y' element of subtelomeric regions; highly expressed in the mutants lacking the telomerase component TLC1; potentially phosphorylated by Cdc28p
YHR056C	RSC30	gene	Val851Ala	Component of the RSC chromatin remodeling complex; non-essential gene required for regulation of ribosomal protein genes and the cell wall/stress response; null mutants are osmosensitive; RSC30 has a paralog, RSC3, that arose from the whole genome duplication
YHR215W	PHO12	gene	Gly100Cys	One of three repressible acid phosphatases; glycoprotein that is transported to the cell surface by the secretory pathway; pregulated by phosphate starvation; PHO12 has a paralog, PHO11, that arose from a segmental duplication
YHR218W	YHR218W	gene	Tyr308Ser	Helicase-like protein encoded within the telomeric Y' element
YJL221C	IMA4	gene	Pro139His	Alpha-glucosidase; weak, but broad substrate specificity for alpha-1,4- and alpha-1,6-glucosides; member of IMA isomaltase family; not required for isomaltose utilization, but Ima4p overexpression allows the ima1 null mutant to grow on isomaltose; identical to IMA3
YJL196C	ELO1	gene	Phe50Leu	Elongase I, medium-chain acyl elongase; catalyzes carboxy-terminal elongation of unsaturated C12-C16 fatty acyl-CoAs to C16-C18 fatty acids; ELO1 has a paralog, ELO2, that arose from the whole genome duplication
YJL138C	TIF2	gene	Asn153Ser	Translation initiation factor eIF4A; DEAD/H-box RNA helicase that couples ATPase activity to RNA binding and unwinding; forms a dumbbell structure of two compact domains connected by a linker; interacts with eIF4G; protein abundance increases in response to DNA replication stress; TIF2 has a paralog, TIF1, that arose from the whole genome duplication
YJR158W	HXT16	gene	Leu326Pro	Protein of unknown function with similarity to hexose transporters; expression is repressed by high levels of glucose
YLR160C	ASP3-4	gene	Ser51Gly	Cell-wall L-asparaginase II involved in asparagine catabolism; expression induced during nitrogen starvation; ORF contains a short non-coding RNA that enhances expression of full-length gene; likely arose in via horizontal gene transfer from the wine yeast Wickerhamomyces anomalus or a close relative; reference strain S288C has four copies of ASP3; ASP3-4 has a paralog, ASP3-2, that arose from a …
YLR188W	MDL1	gene	Phe150Leu	Mitochondrial inner membrane half-type ABC transporter; mediates export of peptides generated upon proteolysis of mitochondrial proteins; plays a role in the regulation of cellular resistance to oxidative stress
YML117W	NAB6	gene	Phe77Leu	Putative RNA-binding protein; associates with mRNAs encoding cell wall proteins in high-throughput studies; deletion mutants display increased sensitivity to some cell wall disrupting agents; expression negatively regulated by cAMP
YMR027W	YMR027W	gene	Ile10Asn	Putative protein of unknown function; green fluorescent protein GFP-fusion protein localizes to the nucleus and cytoplasm; YMR027W is not an essential gene
YPR204W	YPR204W	gene	His215Pro	DNA helicase encoded within the telomeric Y' element; Y' -helicase protein 1

## Sheet: WT YPD rep2
ID	name	type	variant	desc
YAR060C	YAR060C	gene	Pro84Ser	Dubious open reading frame; unlikely to encode a functional protein, based on available experimental and comparative sequence data; YAR060C has a paralog, YHR212C, that arose from a segmental duplication
YCR038C	BUD5	gene	Trp143Arg	GTP/GDP exchange factor for Rsr1p Bud1p; required for both axial and bipolar budding patterns; mutants exhibit random budding in all cell types
YDL027C	YDL027C	gene	Ser129Phe	Putative protein of unknown function; the authentic, non-tagged protein is detected in highly purified mitochondria in high-throughput studies; YDL027C is not an essential gene
YDR342C	HXT7	gene	Val402Ala	High-affinity glucose transporter; member of the major facilitator superfamily, nearly identical to Hxt6p, expressed at high basal levels relative to other HXTs, expression repressed by high glucose levels; HXT7 has a paralog, HXT4, that arose from the whole genome duplication
YER099C	PRS2	gene	Gln59Arg	5-phospho-ribosyl-1alpha-pyrophosphate synthetase, synthesizes PRPP; which is required for nucleotide, histidine, and tryptophan biosynthesis; one of five related enzymes, which are active as heteromultimeric complexes; PRS2 has a paralog, PRS4, that arose from the whole genome duplication
YFL068W	YFL068W	gene	Lys129Ile	Putative protein of unknown function
YFL068W	YFL068W	gene	Pro133Ser	Putative protein of unknown function
YFL060C	SNO3	gene	His164Gln	Protein of unknown function; nearly identical to Sno2p; expression is induced before the diauxic shift and also in the absence of thiamin
YFL059W	SNZ3	gene	Met49Arg	Member of a stationary phase-induced gene family; expressed in the presence of galactose; transcription of SNZ3 is induced prior to diauxic shift, and also in the absence of thiamin in a Thi2p-dependent manner; forms a coregulated gene pair with SNO3
YHR054C	YHR054C	gene	Gln287Leu	Putative protein of unknown function; partial duplicate of RSC30/YHR056C, truncated remnant of segmental duplication
YHR213W-B	YHR213W-B	gene	Ser66Cys	Pseudogenic fragment with similarity to flocculins; identified by gene-trapping, microarray-based expression analysis, and genome-wide homology searching; YHR213W-B has a paralog, YAR064W, that arose from a segmental duplication
YHR215W	PHO12	gene	Ile275Ser	One of three repressible acid phosphatases; glycoprotein that is transported to the cell surface by the secretory pathway; pregulated by phosphate starvation; PHO12 has a paralog, PHO11, that arose from a segmental duplication
YJL138C	TIF2	gene	Asn153Ser	Translation initiation factor eIF4A; DEAD/H-box RNA helicase that couples ATPase activity to RNA binding and unwinding; forms a dumbbell structure of two compact domains connected by a linker; interacts with eIF4G; protein abundance increases in response to DNA replication stress; TIF2 has a paralog, TIF1, that arose from the whole genome duplication
YJR151C	DAN4	gene	Ser971Pro	Cell wall mannoprotein; has similarity to Tir1p, Tir2p, Tir3p, and Tir4p; expressed under anaerobic conditions, completely repressed during aerobic growth
YJR158W	HXT16	gene	Lys98Arg	Protein of unknown function with similarity to hexose transporters; expression is repressed by high levels of glucose
YLR188W	MDL1	gene	Phe150Leu	Mitochondrial inner membrane half-type ABC transporter; mediates export of peptides generated upon proteolysis of mitochondrial proteins; plays a role in the regulation of cellular resistance to oxidative stress
YML117W	NAB6	gene	Phe77Leu	Putative RNA-binding protein; associates with mRNAs encoding cell wall proteins in high-throughput studies; deletion mutants display increased sensitivity to some cell wall disrupting agents; expression negatively regulated by cAMP
YMR027W	YMR027W	gene	Ile10Asn	Putative protein of unknown function; green fluorescent protein GFP-fusion protein localizes to the nucleus and cytoplasm; YMR027W is not an essential gene
YMR185W	RTP1	gene	Asp494Gly	Protein required for the nuclear import and biogenesis of RNA pol II; conflicting evidence on whether null mutant is viable with elongated buds, or inviable; interacts with Rpb2, Rpb3, Nup116p, Nup100p and components of the R2TP complex Rvb1p, Rvb2p, Pih1p; similar to human TMCO7 gene
YNL332W	THI12	gene	Met37Ile	Protein involved in synthesis of the thiamine precursor HMP; member of a subtelomeric gene family including THI5, THI11, THI12, and THI13; hydroxymethylpyrimidine is also known as HMP
YNL179C	YNL179C	gene	Leu52Phe	Dubious open reading frame; unlikely to encode a functional protein, based on available experimental and comparative sequence data; not conserved in closely related Saccharomyces species; deletion in cyr1 mutant results in loss of stress resistance
YNL179C	YNL179C	gene	Leu49Phe	Dubious open reading frame; unlikely to encode a functional protein, based on available experimental and comparative sequence data; not conserved in closely related Saccharomyces species; deletion in cyr1 mutant results in loss of stress resistance
YNL034W	YNL034W	gene	Ser4Ala	Putative protein of unknown function; not an essential gene; YNL034W has a paralog, YNL018C, that arose from a segmental duplication
YNL018C	YNL018C	gene	Ser432Phe	Putative protein of unknown function; YNL018C has a paralog, YNL034W, that arose from a segmental duplication
YOL128C	YGK3	gene	Ile59Phe	Protein kinase related to mammalian GSK-3 glycogen synthase kinases; GSK-3 homologs Mck1p, Rim11p, Mrk1p, Ygk3p are involved in control of Msn2p-dependent transcription of stress responsive genes and in protein degradation; YGK3 has a paralog, MCK1, that arose from the whole genome duplication
YOR393W	ERR1	gene	Lys132Arg	Protein of unknown function; has similarity to enolases
YOR396W	YRF1-8	gene	His1014Pro	One of several telomeric Y' element-encoded DNA helicases; known as Y'-Help1 Y'-HELicase Protein 1
YPL025C	YPL025C	gene	Leu112Phe	Dubious open reading frame; unlikely to encode a functional protein, based on available experimental and comparative sequence data

## Sheet: WT YPD overlap
ID	name	type	variant	desc
YLR188W	MDL1	gene	Phe150Leu	Mitochondrial inner membrane half-type ABC transporter; mediates export of peptides generated upon proteolysis of mitochondrial proteins; plays a role in the regulation of cellular resistance to oxidative stress
YJL138C	TIF2	gene	Asn153Ser	Translation initiation factor eIF4A; DEAD/H-box RNA helicase that couples ATPase activity to RNA binding and unwinding; forms a dumbbell structure of two compact domains connected by a linker; interacts with eIF4G; protein abundance increases in response to DNA replication stress; TIF2 has a paralog, TIF1, that arose from the whole genome duplication
YFL068W	YFL068W	gene	Lys129Ile	Putative protein of unknown function
YFL068W	YFL068W	gene	Pro133Ser	Putative protein of unknown function
YMR027W	YMR027W	gene	Ile10Asn	Putative protein of unknown function; green fluorescent protein GFP-fusion protein localizes to the nucleus and cytoplasm; YMR027W is not an essential gene
YML117W	NAB6	gene	Phe77Leu	Putative RNA-binding protein; associates with mRNAs encoding cell wall proteins in high-throughput studies; deletion mutants display increased sensitivity to some cell wall disrupting agents; expression negatively regulated by cAMP
YAR060C	YAR060C	gene	Pro84Ser	Dubious open reading frame; unlikely to encode a functional protein, based on available experimental and comparative sequence data; YAR060C has a paralog, YHR212C, that arose from a segmental duplication
YCR038C	BUD5	gene	Trp143Arg	GTP/GDP exchange factor for Rsr1p Bud1p; required for both axial and bipolar budding patterns; mutants exhibit random budding in all cell types

## Sheet: WT EtOH rep1
ID	name	type	variant	desc
YAL063C	FLO9	gene	Ala877Ser	Lectin-like protein with similarity to Flo1p; thought to be expressed and involved in flocculation
YAL063C	FLO9	gene	Arg313Lys	Lectin-like protein with similarity to Flo1p; thought to be expressed and involved in flocculation
YAL063C	FLO9	gene	Ile312Val	Lectin-like protein with similarity to Flo1p; thought to be expressed and involved in flocculation
YBL113C	YBL113C	gene	Arg549Gly	Helicase-like protein encoded within the telomeric Y' element
YBL111C	YBL111C	gene	Tyr201His	Helicase-like protein encoded within the telomeric Y' element; relocalizes from mitochondrion to cytoplasm upon DNA replication stress
YBR118W	TEF2	gene	Lys62Arg	Translational elongation factor EF-1 alpha; in the GTP-bound active form, binds to and delivers aminoacylated tRNA to the A-site of ribosomes for elongation of nascent polypeptides; associates with vacuolar Rho1p GTPase; TEF2-RFP levels increase during replicative aging; may also have a role in tRNA re-export from the nucleus; TEF2 has a paralog, TEF1, that arose from the whole genome duplication
YBR118W	TEF2	gene	Lys242Arg	Translational elongation factor EF-1 alpha; in the GTP-bound active form, binds to and delivers aminoacylated tRNA to the A-site of ribosomes for elongation of nascent polypeptides; associates with vacuolar Rho1p GTPase; TEF2-RFP levels increase during replicative aging; may also have a role in tRNA re-export from the nucleus; TEF2 has a paralog, TEF1, that arose from the whole genome duplication
YCR038C	BUD5	gene	Trp143Arg	GTP/GDP exchange factor for Rsr1p Bud1p; required for both axial and bipolar budding patterns; mutants exhibit random budding in all cell types
YCR040W	MATALPHA1	gene	Ser85Ala	Transcriptional co-activator that regulates mating-type-specific genes; targets the transcription factor Mcm1p to the promoters of alpha-specific genes; one of two genes encoded by the MATalpha mating type cassette
YDL245C	HXT15	gene	Ile233Ser	Protein of unknown function with similarity to hexose transporters; expression is induced by low levels of glucose and repressed by high levels of glucose
YDL245C	HXT15	gene	Val67Ile	Protein of unknown function with similarity to hexose transporters; expression is induced by low levels of glucose and repressed by high levels of glucose
YDR038C	ENA5	gene	Ala220Asp	Protein with similarity to P-type ATPase sodium pumps; member of the Na+ efflux ATPase family
YDR545W	YRF1-1	gene	Ser185Arg	Helicase encoded by the Y' element of subtelomeric regions; highly expressed in the mutants lacking the telomerase component TLC1; potentially phosphorylated by Cdc28p
YDR545W	YRF1-1	gene	Tyr1718Cys	Helicase encoded by the Y' element of subtelomeric regions; highly expressed in the mutants lacking the telomerase component TLC1; potentially phosphorylated by Cdc28p
YIL177W-A	YIL177W-A	gene	Ser160Cys	Dubious open reading frame; unlikely to encode a functional protein, based on available experimental and comparative sequence data; completely overlaps the uncharacterized gene YIL177C
YIL177C	YIL177C	gene	Ala1477Thr	Putative Y' element ATP-dependent helicase
YIL177C	YIL177C	gene	Trp1475Cys	Putative Y' element ATP-dependent helicase
YIL082W	YIL082W	gene	Met52Leu	Retrotransposon TYA Gag gene co-transcribed with TYB Pol; translated as TYA or TYA-TYB polyprotein; Gag is a nucleocapsid protein that is the structural constituent of virus-like particles VLPs; similar to retroviral Gag
YER189W	YER189W	gene	Pro107Gln	Putative protein of unknown function
YER189W	YER189W	gene	Arg108Leu	Putative protein of unknown function
YFL068W	YFL068W	gene	Lys129Ile	Putative protein of unknown function
YFL068W	YFL068W	gene	Pro133Ser	Putative protein of unknown function
YFL060C	SNO3	gene	His164Gln	Protein of unknown function; nearly identical to Sno2p; expression is induced before the diauxic shift and also in the absence of thiamin
YHR214C-E	YHR214C-E	gene	Met64Arg	Putative protein of unknown function; identified by gene-trapping, microarray-based expression analysis, and genome-wide homology searching
YHR215W	PHO12	gene	Gly100Cys	One of three repressible acid phosphatases; glycoprotein that is transported to the cell surface by the secretory pathway; pregulated by phosphate starvation; PHO12 has a paralog, PHO11, that arose from a segmental duplication
YKR105C	VBA5	gene	Gly373Cys	Plasma membrane protein of the Major Facilitator Superfamily MFS; involved in amino acid uptake and drug sensitivity; VBA5 has a paralog, VBA3, that arose from a segmental duplication
YLL067C	YLL067C	gene	Arg1070Lys	Putative Y' element ATP-dependent helicase
YLL067W-A	YLL067W-A	gene	Leu51Phe	Dubious open reading frame; unlikely to encode a functional protein, based on available experimental and comparative sequence data; completely overlaps YLL067C
YLL067C	YLL067C	gene	Met423Leu	Putative Y' element ATP-dependent helicase
YLR158C	ASP3-3	gene	Ser51Gly	Cell-wall L-asparaginase II involved in asparagine catabolism; expression induced during nitrogen starvation; ORF contains a short non-coding RNA that enhances expression of full-length gene; likely arose in via horizontal gene transfer from the wine yeast Wickerhamomyces anomalus or a close relative; reference strain S288C has four copies of ASP3; ASP3-3 has a paralog, ASP3-1, that arose from a …
YLR188W	MDL1	gene	Phe150Leu	Mitochondrial inner membrane half-type ABC transporter; mediates export of peptides generated upon proteolysis of mitochondrial proteins; plays a role in the regulation of cellular resistance to oxidative stress
YLR463C	YLR463C	gene	Gly110Arg	Dubious open reading frame; unlikely to encode a functional protein, based on available experimental and comparative sequence data; overlaps the uncharacterized ORFs YLR462W and YLR464W
YLR462W	YLR462W	gene	Ala180Thr	Putative protein of unknown function with similarity to helicases; YLR462W is within the telomere on the right arm of chromosome XII
YML117W	NAB6	gene	Phe77Leu	Putative RNA-binding protein; associates with mRNAs encoding cell wall proteins in high-throughput studies; deletion mutants display increased sensitivity to some cell wall disrupting agents; expression negatively regulated by cAMP
YNL339C	YRF1-6	gene	Ile1847Asn	Helicase encoded by the Y' element of subtelomeric regions; highly expressed in the mutants lacking the telomerase component TLC1; potentially phosphorylated by Cdc28p
YNL018C	YNL018C	gene	Ser432Phe	Putative protein of unknown function; YNL018C has a paralog, YNL034W, that arose from a segmental duplication
YOL138C	RTC1	gene	Asn207Lys	Subunit of the SEA Seh1-associated complex; SEA is a coatomer-related complex that associates dynamically with the vacuole; null mutation suppresses cdc13-1 temperature sensitivity; has N-terminal WD-40 repeats and a C-terminal RING motif
YOL075C	YOL075C	gene	Cys422Phe	Putative ABC transporter
YOR133W	EFT1	gene	Lys237Arg	Elongation factor 2 EF-2, also encoded by EFT2; catalyzes ribosomal translocation during protein synthesis; contains diphthamide, the unique posttranslationally modified histidine residue specifically ADP-ribosylated by diphtheria toxin; EFT1 has a paralog, EFT2, that arose from the whole genome duplication
YOR133W	EFT1	gene	Asp247Val	Elongation factor 2 EF-2, also encoded by EFT2; catalyzes ribosomal translocation during protein synthesis; contains diphthamide, the unique posttranslationally modified histidine residue specifically ADP-ribosylated by diphtheria toxin; EFT1 has a paralog, EFT2, that arose from the whole genome duplication
YOR133W	EFT1	gene	Gly408Cys	Elongation factor 2 EF-2, also encoded by EFT2; catalyzes ribosomal translocation during protein synthesis; contains diphthamide, the unique posttranslationally modified histidine residue specifically ADP-ribosylated by diphtheria toxin; EFT1 has a paralog, EFT2, that arose from the whole genome duplication
YOR133W	EFT1	gene	Val518Leu	Elongation factor 2 EF-2, also encoded by EFT2; catalyzes ribosomal translocation during protein synthesis; contains diphthamide, the unique posttranslationally modified histidine residue specifically ADP-ribosylated by diphtheria toxin; EFT1 has a paralog, EFT2, that arose from the whole genome duplication
YOR133W	EFT1	gene	Lys578Gln	Elongation factor 2 EF-2, also encoded by EFT2; catalyzes ribosomal translocation during protein synthesis; contains diphthamide, the unique posttranslationally modified histidine residue specifically ADP-ribosylated by diphtheria toxin; EFT1 has a paralog, EFT2, that arose from the whole genome duplication
YOR133W	EFT1	gene	Lys578Met	Elongation factor 2 EF-2, also encoded by EFT2; catalyzes ribosomal translocation during protein synthesis; contains diphthamide, the unique posttranslationally modified histidine residue specifically ADP-ribosylated by diphtheria toxin; EFT1 has a paralog, EFT2, that arose from the whole genome duplication

## Sheet: WT EtOH rep2
ID	name	type	variant	desc
YBR118W	TEF2	gene	Asn182Ser	Translational elongation factor EF-1 alpha; in the GTP-bound active form, binds to and delivers aminoacylated tRNA to the A-site of ribosomes for elongation of nascent polypeptides; associates with vacuolar Rho1p GTPase; TEF2-RFP levels increase during replicative aging; may also have a role in tRNA re-export from the nucleus; TEF2 has a paralog, TEF1, that arose from the whole genome duplication
YBR299W	MAL32	gene	Thr449Met	Maltase alpha-D-glucosidase; inducible protein involved in maltose catabolism; encoded in the MAL3 complex locus; functional in genomic reference strain S288C; hydrolyzes the disaccharides maltose, turanose, maltotriose, and sucrose
YDL027C	YDL027C	gene	Ser129Phe	Putative protein of unknown function; the authentic, non-tagged protein is detected in highly purified mitochondria in high-throughput studies; YDL027C is not an essential gene
YDR039C	ENA2	gene	Lys221Arg	P-type ATPase sodium pump; involved in Na+ efflux to allow salt tolerance; likely not involved in Li+ efflux
YDR039C	ENA2	gene	Ala220Asp	P-type ATPase sodium pump; involved in Na+ efflux to allow salt tolerance; likely not involved in Li+ efflux
YDR545W	YRF1-1	gene	Leu1743Val	Helicase encoded by the Y' element of subtelomeric regions; highly expressed in the mutants lacking the telomerase component TLC1; potentially phosphorylated by Cdc28p
YIL082W	YIL082W	gene	Met52Leu	Retrotransposon TYA Gag gene co-transcribed with TYB Pol; translated as TYA or TYA-TYB polyprotein; Gag is a nucleocapsid protein that is the structural constituent of virus-like particles VLPs; similar to retroviral Gag
YEL070W	DSF1	gene	Lys338Arg	Putative mannitol dehydrogenase; deletion suppressor of mpt5 mutation; DSF1 has a paralog, YNR073C, that arose from a segmental duplication
YFL068W	YFL068W	gene	Lys129Ile	Putative protein of unknown function
YFL068W	YFL068W	gene	Pro133Ser	Putative protein of unknown function
YFL060C	SNO3	gene	Trp210Arg	Protein of unknown function; nearly identical to Sno2p; expression is induced before the diauxic shift and also in the absence of thiamin
YGL177W	YGL177W	gene	Glu28Lys	Dubious open reading frame; unlikely to encode a functional protein, based on available experimental and comparative sequence data
YHR056C	RSC30	gene	Val851Ala	Component of the RSC chromatin remodeling complex; non-essential gene required for regulation of ribosomal protein genes and the cell wall/stress response; null mutants are osmosensitive; RSC30 has a paralog, RSC3, that arose from the whole genome duplication
YHR056C	RSC30	gene	Gln816Leu	Component of the RSC chromatin remodeling complex; non-essential gene required for regulation of ribosomal protein genes and the cell wall/stress response; null mutants are osmosensitive; RSC30 has a paralog, RSC3, that arose from the whole genome duplication
YJR158W	HXT16	gene	Leu326Pro	Protein of unknown function with similarity to hexose transporters; expression is repressed by high levels of glucose
YLR158C	ASP3-3	gene	Ser51Gly	Cell-wall L-asparaginase II involved in asparagine catabolism; expression induced during nitrogen starvation; ORF contains a short non-coding RNA that enhances expression of full-length gene; likely arose in via horizontal gene transfer from the wine yeast Wickerhamomyces anomalus or a close relative; reference strain S288C has four copies of ASP3; ASP3-3 has a paralog, ASP3-1, that arose from a …
YLR463C	YLR463C	gene	Gly110Arg	Dubious open reading frame; unlikely to encode a functional protein, based on available experimental and comparative sequence data; overlaps the uncharacterized ORFs YLR462W and YLR464W
YLR462W	YLR462W	gene	Ala180Thr	Putative protein of unknown function with similarity to helicases; YLR462W is within the telomere on the right arm of chromosome XII
YMR027W	YMR027W	gene	Ile10Asn	Putative protein of unknown function; green fluorescent protein GFP-fusion protein localizes to the nucleus and cytoplasm; YMR027W is not an essential gene
YMR185W	RTP1	gene	Asp494Gly	Protein required for the nuclear import and biogenesis of RNA pol II; conflicting evidence on whether null mutant is viable with elongated buds, or inviable; interacts with Rpb2, Rpb3, Nup116p, Nup100p and components of the R2TP complex Rvb1p, Rvb2p, Pih1p; similar to human TMCO7 gene
YPR080W	TEF1	gene	Glu68Asp	Translational elongation factor EF-1 alpha; in the GTP-bound active form, binds to and delivers aminoacylated tRNA to the A-site of ribosomes for elongation of nascent polypeptides; associates with vacuolar Rho1p GTPase; may also have a role in tRNA re-export from the nucleus; TEF1 has a paralog, TEF2, that arose from the whole genome duplication

## Sheet: WT EtOH overlap
ID	name	type	variant	desc
YFL068W	YFL068W	gene	Lys129Ile	Putative protein of unknown function
YIL082W	YIL082W	gene	Met52Leu	Retrotransposon TYA Gag gene co-transcribed with TYB Pol; translated as TYA or TYA-TYB polyprotein; Gag is a nucleocapsid protein that is the structural constituent of virus-like particles VLPs; similar to retroviral Gag
YLR158C	ASP3-3	gene	Ser51Gly	Cell-wall L-asparaginase II involved in asparagine catabolism; expression induced during nitrogen starvation; ORF contains a short non-coding RNA that enhances expression of full-length gene; likely arose in via horizontal gene transfer from the wine yeast Wickerhamomyces anomalus or a close relative; reference strain S288C has four copies of ASP3; ASP3-3 has a paralog, ASP3-1, that arose from a …
YLR462W	YLR462W	gene	Ala180Thr	Putative protein of unknown function with similarity to helicases; YLR462W is within the telomere on the right arm of chromosome XII
YFL068W	YFL068W	gene	Pro133Ser	Putative protein of unknown function
YLR463C	YLR463C	gene	Gly110Arg	Dubious open reading frame; unlikely to encode a functional protein, based on available experimental and comparative sequence data; overlaps the uncharacterized ORFs YLR462W and YLR464W

## Sheet: WT Gly rep1
ID	name	type	variant	desc
YAL063C	FLO9	gene	Val309Ile	Lectin-like protein with similarity to Flo1p; thought to be expressed and involved in flocculation
YBL111C	YBL111C	gene	Phe665Ser	Helicase-like protein encoded within the telomeric Y' element; relocalizes from mitochondrion to cytoplasm upon DNA replication stress
YBR093C	PHO5	gene	Val5Ala	Repressible acid phosphatase; 1 of 3 repressible acid phosphatases that also mediates extracellular nucleotide-derived phosphate hydrolysis; secretory pathway derived cell surface glycoprotein; induced by phosphate starvation and coordinately regulated by PHO4 and PHO2
YBR118W	TEF2	gene	Lys62Arg	Translational elongation factor EF-1 alpha; in the GTP-bound active form, binds to and delivers aminoacylated tRNA to the A-site of ribosomes for elongation of nascent polypeptides; associates with vacuolar Rho1p GTPase; TEF2-RFP levels increase during replicative aging; may also have a role in tRNA re-export from the nucleus; TEF2 has a paralog, TEF1, that arose from the whole genome duplication
YBR140C	IRA1	gene	Glu2556Gln	GTPase-activating protein; negatively regulates RAS by converting it from GTP- to the GDP-bound inactive form, required for reducing cAMP levels under nutrient limiting conditions, mediates membrane association of adenylate cyclase; mutations cause catalase T deficiency, defective glycogen synthesis and defective trehalose accumulation; IRA1 has a paralog, IRA2, that arose from the whole genome d…
YCR018C-A	YCR018C-A	gene	Phe79Ile	Putative protein of unknown function; encoded opposite a Ty1 LTR
YCR018C-A	YCR018C-A	gene	Thr73Ile	Putative protein of unknown function; encoded opposite a Ty1 LTR
YCR018C-A	YCR018C-A	gene	Thr73Ala	Putative protein of unknown function; encoded opposite a Ty1 LTR
YDR343C	HXT6	gene	Val402Ala	High-affinity glucose transporter; member of the major facilitator superfamily, nearly identical to Hxt7p, expressed at high basal levels relative to other HXTs, repression of expression by high glucose requires SNF3; HXT6 has a paralog, HXT1, that arose from the whole genome duplication
YDR510W	SMT3	gene	Gly69Asp	Ubiquitin-like protein of the SUMO family; conjugated to lysine residues of target proteins; associates with transcriptionally active genes; regulates chromatid cohesion, chromosome segregation, APC-mediated proteolysis, DNA replication and septin ring dynamics; phosphorylated at Ser2
YDR545W	YRF1-1	gene	Leu1743Val	Helicase encoded by the Y' element of subtelomeric regions; highly expressed in the mutants lacking the telomerase component TLC1; potentially phosphorylated by Cdc28p
YEL076C-A	YEL076C-A	gene	Asn133Thr	Putative protein of unknown function
YEL076C	YEL076C	gene	Asn133Thr	Putative protein of unknown function
YER189W	YER189W	gene	Pro107Gln	Putative protein of unknown function
YER189W	YER189W	gene	Arg108Leu	Putative protein of unknown function
YFL068W	YFL068W	gene	Lys129Ile	Putative protein of unknown function
YFL068W	YFL068W	gene	Pro133Ser	Putative protein of unknown function
YFL060C	SNO3	gene	Trp210Arg	Protein of unknown function; nearly identical to Sno2p; expression is induced before the diauxic shift and also in the absence of thiamin
YFR036W-A	YFR036W-A	gene	Ser17Phe	Dubious open reading frame; unlikely to encode a functional protein, based on available experimental and comparative sequence data; almost completely overlaps verified ORF RSC8/YFR037C
YFR036W-A	YFR036W-A	gene	Tyr18Phe	Dubious open reading frame; unlikely to encode a functional protein, based on available experimental and comparative sequence data; almost completely overlaps verified ORF RSC8/YFR037C
YHR054C	YHR054C	gene	Gln287Leu	Putative protein of unknown function; partial duplicate of RSC30/YHR056C, truncated remnant of segmental duplication
YHR151C	MTC6	gene	Leu230Gln	Protein of unknown function; mtc6 is synthetically sick with cdc13-1
YJL221C	IMA4	gene	Lys506Arg	Alpha-glucosidase; weak, but broad substrate specificity for alpha-1,4- and alpha-1,6-glucosides; member of IMA isomaltase family; not required for isomaltose utilization, but Ima4p overexpression allows the ima1 null mutant to grow on isomaltose; identical to IMA3
YJL207C	LAA1	gene	Phe1217Cys	AP-1 accessory protein; colocalizes with clathrin to the late-Golgi apparatus; involved in TGN-endosome transport; physically interacts with AP-1; similar to the mammalian p200; may interact with ribosomes; YJL207C is a non-essential gene
YJR160C	MPH3	gene	Ile46Thr	Alpha-glucoside permease; transports maltose, maltotriose, alpha-methylglucoside, and turanose; identical to Mph2p; encoded in a subtelomeric position in a region likely to have undergone duplication
YLL067C	YLL067C	gene	Arg1070Lys	Putative Y' element ATP-dependent helicase
YLL067W-A	YLL067W-A	gene	Leu51Phe	Dubious open reading frame; unlikely to encode a functional protein, based on available experimental and comparative sequence data; completely overlaps YLL067C
YLR098C	CHA4	gene	Ala283Asp	DNA binding transcriptional activator; mediates serine/threonine activation of the catabolic L-serine L-threonine deaminase CHA1; Zinc-finger protein with Zn[2]-Cys[6] fungal-type binuclear cluster domain
YLR296W	YLR296W	gene	Thr64Lys	Dubious open reading frame; unlikely to encode a functional protein, based on available experimental and comparative sequence data
YML132W	COS3	gene	Ile278Met	Protein involved in salt resistance; interacts with sodium:hydrogen antiporter Nha1p; member of the DUP380 subfamily of conserved, often subtelomerically-encoded proteins
YML132W	COS3	gene	Ser284Ile	Protein involved in salt resistance; interacts with sodium:hydrogen antiporter Nha1p; member of the DUP380 subfamily of conserved, often subtelomerically-encoded proteins
YMR027W	YMR027W	gene	Ile10Asn	Putative protein of unknown function; green fluorescent protein GFP-fusion protein localizes to the nucleus and cytoplasm; YMR027W is not an essential gene
YMR185W	RTP1	gene	Asp494Gly	Protein required for the nuclear import and biogenesis of RNA pol II; conflicting evidence on whether null mutant is viable with elongated buds, or inviable; interacts with Rpb2, Rpb3, Nup116p, Nup100p and components of the R2TP complex Rvb1p, Rvb2p, Pih1p; similar to human TMCO7 gene
YNL179C	YNL179C	gene	Leu52Phe	Dubious open reading frame; unlikely to encode a functional protein, based on available experimental and comparative sequence data; not conserved in closely related Saccharomyces species; deletion in cyr1 mutant results in loss of stress resistance
YNL179C	YNL179C	gene	Leu49Phe	Dubious open reading frame; unlikely to encode a functional protein, based on available experimental and comparative sequence data; not conserved in closely related Saccharomyces species; deletion in cyr1 mutant results in loss of stress resistance
YNL088W	TOP2	gene	Val446Phe	Topoisomerase II; relieves torsional strain in DNA by cleaving and re-sealing the phosphodiester backbone of both positively and negatively supercoiled DNA; cleaves complementary strands; localizes to axial cores in meiosis; required for replication slow zone RSZ breakage following Mec1p inactivation
YOL128C	YGK3	gene	Ile59Phe	Protein kinase related to mammalian GSK-3 glycogen synthase kinases; GSK-3 homologs Mck1p, Rim11p, Mrk1p, Ygk3p are involved in control of Msn2p-dependent transcription of stress responsive genes and in protein degradation; YGK3 has a paralog, MCK1, that arose from the whole genome duplication
YPR080W	TEF1	gene	Asn182Ser	Translational elongation factor EF-1 alpha; in the GTP-bound active form, binds to and delivers aminoacylated tRNA to the A-site of ribosomes for elongation of nascent polypeptides; associates with vacuolar Rho1p GTPase; may also have a role in tRNA re-export from the nucleus; TEF1 has a paralog, TEF2, that arose from the whole genome duplication

## Sheet: WT Gly rep2
ID	name	type	variant	desc
YAR060C	YAR060C	gene	Val106Ala	Dubious open reading frame; unlikely to encode a functional protein, based on available experimental and comparative sequence data; YAR060C has a paralog, YHR212C, that arose from a segmental duplication
YAR060C	YAR060C	gene	Ser101Arg	Dubious open reading frame; unlikely to encode a functional protein, based on available experimental and comparative sequence data; YAR060C has a paralog, YHR212C, that arose from a segmental duplication
YDR342C	HXT7	gene	Lys33Arg	High-affinity glucose transporter; member of the major facilitator superfamily, nearly identical to Hxt6p, expressed at high basal levels relative to other HXTs, expression repressed by high glucose levels; HXT7 has a paralog, HXT4, that arose from the whole genome duplication
YDR385W	EFT2	gene	Gly246Ala	Elongation factor 2 EF-2, also encoded by EFT1; catalyzes ribosomal translocation during protein synthesis; contains diphthamide, the unique posttranslationally modified histidine residue specifically ADP-ribosylated by diphtheria toxin; EFT2 has a paralog, EFT1, that arose from the whole genome duplication
YDR385W	EFT2	gene	Asp247Val	Elongation factor 2 EF-2, also encoded by EFT1; catalyzes ribosomal translocation during protein synthesis; contains diphthamide, the unique posttranslationally modified histidine residue specifically ADP-ribosylated by diphtheria toxin; EFT2 has a paralog, EFT1, that arose from the whole genome duplication
YDR545W	YRF1-1	gene	Tyr1718Cys	Helicase encoded by the Y' element of subtelomeric regions; highly expressed in the mutants lacking the telomerase component TLC1; potentially phosphorylated by Cdc28p
YIL026C	IRR1	gene	His188Arg	Subunit of the cohesin complex; which is required for sister chromatid cohesion during mitosis and meiosis and interacts with centromeres and chromosome arms; relocalizes to the cytosol in response to hypoxia; essential for viability
YFL068W	YFL068W	gene	Lys129Ile	Putative protein of unknown function
YFL068W	YFL068W	gene	Pro133Ser	Putative protein of unknown function
YHR054C	YHR054C	gene	Gln287Leu	Putative protein of unknown function; partial duplicate of RSC30/YHR056C, truncated remnant of segmental duplication
YJL225C	YJL225C	gene	Arg728Cys	Putative Y' element ATP-dependent helicase
YJL225C	YJL225C	gene	Gly726Ser	Putative Y' element ATP-dependent helicase
YJL221C	IMA4	gene	Lys506Arg	Alpha-glucosidase; weak, but broad substrate specificity for alpha-1,4- and alpha-1,6-glucosides; member of IMA isomaltase family; not required for isomaltose utilization, but Ima4p overexpression allows the ima1 null mutant to grow on isomaltose; identical to IMA3
YLR188W	MDL1	gene	Phe150Leu	Mitochondrial inner membrane half-type ABC transporter; mediates export of peptides generated upon proteolysis of mitochondrial proteins; plays a role in the regulation of cellular resistance to oxidative stress
YML132W	COS3	gene	Leu262Phe	Protein involved in salt resistance; interacts with sodium:hydrogen antiporter Nha1p; member of the DUP380 subfamily of conserved, often subtelomerically-encoded proteins
YML117W	NAB6	gene	Phe77Leu	Putative RNA-binding protein; associates with mRNAs encoding cell wall proteins in high-throughput studies; deletion mutants display increased sensitivity to some cell wall disrupting agents; expression negatively regulated by cAMP
YMR027W	YMR027W	gene	Ile10Asn	Putative protein of unknown function; green fluorescent protein GFP-fusion protein localizes to the nucleus and cytoplasm; YMR027W is not an essential gene
YMR185W	RTP1	gene	Asp494Gly	Protein required for the nuclear import and biogenesis of RNA pol II; conflicting evidence on whether null mutant is viable with elongated buds, or inviable; interacts with Rpb2, Rpb3, Nup116p, Nup100p and components of the R2TP complex Rvb1p, Rvb2p, Pih1p; similar to human TMCO7 gene
YMR323W	ERR3	gene	Gly29Cys	Enolase, a phosphopyruvate hydratase; catalyzes the conversion of 2-phosphoglycerate to phosphoenolpyruvate; complements the growth defect of an ENO1 ENO2 double mutant in glucose
YNL179C	YNL179C	gene	Leu52Phe	Dubious open reading frame; unlikely to encode a functional protein, based on available experimental and comparative sequence data; not conserved in closely related Saccharomyces species; deletion in cyr1 mutant results in loss of stress resistance
YNL179C	YNL179C	gene	Leu49Phe	Dubious open reading frame; unlikely to encode a functional protein, based on available experimental and comparative sequence data; not conserved in closely related Saccharomyces species; deletion in cyr1 mutant results in loss of stress resistance
YOL128C	YGK3	gene	Ile59Phe	Protein kinase related to mammalian GSK-3 glycogen synthase kinases; GSK-3 homologs Mck1p, Rim11p, Mrk1p, Ygk3p are involved in control of Msn2p-dependent transcription of stress responsive genes and in protein degradation; YGK3 has a paralog, MCK1, that arose from the whole genome duplication
YOR133W	EFT1	gene	Asp247Val	Elongation factor 2 EF-2, also encoded by EFT2; catalyzes ribosomal translocation during protein synthesis; contains diphthamide, the unique posttranslationally modified histidine residue specifically ADP-ribosylated by diphtheria toxin; EFT1 has a paralog, EFT2, that arose from the whole genome duplication
YOR167C	RPS28A	gene	Arg18Ser	Protein component of the small 40S ribosomal subunit; has an extraribosomal function in regulation of RPS28B, in which Rps28Ap binds to a decapping complex via Edc3p, which then binds to RPS28B mRNA leading to its decapping and degradation; homologous to mammalian ribosomal protein S28, no bacterial homolog; RPS28A has a paralog, RPS28B, that arose from the whole genome duplication
YPR080W	TEF1	gene	Asn182Ser	Translational elongation factor EF-1 alpha; in the GTP-bound active form, binds to and delivers aminoacylated tRNA to the A-site of ribosomes for elongation of nascent polypeptides; associates with vacuolar Rho1p GTPase; may also have a role in tRNA re-export from the nucleus; TEF1 has a paralog, TEF2, that arose from the whole genome duplication

## Sheet: WT Gly overlap
ID	name	type	variant	desc
YOL128C	YGK3	gene	Ile59Phe	Protein kinase related to mammalian GSK-3 glycogen synthase kinases; GSK-3 homologs Mck1p, Rim11p, Mrk1p, Ygk3p are involved in control of Msn2p-dependent transcription of stress responsive genes and in protein degradation; YGK3 has a paralog, MCK1, that arose from the whole genome duplication
YJL221C	IMA4	gene	Lys506Arg	Alpha-glucosidase; weak, but broad substrate specificity for alpha-1,4- and alpha-1,6-glucosides; member of IMA isomaltase family; not required for isomaltose utilization, but Ima4p overexpression allows the ima1 null mutant to grow on isomaltose; identical to IMA3
YNL179C	YNL179C	gene	Leu52Phe	Dubious open reading frame; unlikely to encode a functional protein, based on available experimental and comparative sequence data; not conserved in closely related Saccharomyces species; deletion in cyr1 mutant results in loss of stress resistance
YMR027W	YMR027W	gene	Ile10Asn	Putative protein of unknown function; green fluorescent protein GFP-fusion protein localizes to the nucleus and cytoplasm; YMR027W is not an essential gene
YMR185W	RTP1	gene	Asp494Gly	Protein required for the nuclear import and biogenesis of RNA pol II; conflicting evidence on whether null mutant is viable with elongated buds, or inviable; interacts with Rpb2, Rpb3, Nup116p, Nup100p and components of the R2TP complex Rvb1p, Rvb2p, Pih1p; similar to human TMCO7 gene
YFL068W	YFL068W	gene	Lys129Ile	Putative protein of unknown function
YNL179C	YNL179C	gene	Leu49Phe	Dubious open reading frame; unlikely to encode a functional protein, based on available experimental and comparative sequence data; not conserved in closely related Saccharomyces species; deletion in cyr1 mutant results in loss of stress resistance
YHR054C	YHR054C	gene	Gln287Leu	Putative protein of unknown function; partial duplicate of RSC30/YHR056C, truncated remnant of segmental duplication
YFL068W	YFL068W	gene	Pro133Ser	Putative protein of unknown function
YPR080W	TEF1	gene	Asn182Ser	Translational elongation factor EF-1 alpha; in the GTP-bound active form, binds to and delivers aminoacylated tRNA to the A-site of ribosomes for elongation of nascent polypeptides; associates with vacuolar Rho1p GTPase; may also have a role in tRNA re-export from the nucleus; TEF1 has a paralog, TEF2, that arose from the whole genome duplication

## Sheet: Tandem YPD rep1
ID	name	type	variant	desc
YBL105C	PKC1	gene	Ile866Leu	Protein serine/threonine kinase; essential for cell wall remodeling during growth; localized to sites of polarized growth and the mother-daughter bud neck; homolog of the alpha, beta, and gamma isoforms of mammalian protein kinase C PKC
YDL245C	HXT15	gene	Ile142Thr	Protein of unknown function with similarity to hexose transporters; expression is induced by low levels of glucose and repressed by high levels of glucose
YDR012W	RPL4B	gene	Ile34Thr	Ribosomal 60S subunit protein L4B; homologous to mammalian ribosomal protein L4 and bacterial L4; RPL4B has a paralog, RPL4A, that arose from the whole genome duplication
YDR039C	ENA2	gene	Lys221Arg	P-type ATPase sodium pump; involved in Na+ efflux to allow salt tolerance; likely not involved in Li+ efflux
YDR039C	ENA2	gene	Ala220Asp	P-type ATPase sodium pump; involved in Na+ efflux to allow salt tolerance; likely not involved in Li+ efflux
YDR385W	EFT2	gene	Gly134Ala	Elongation factor 2 EF-2, also encoded by EFT1; catalyzes ribosomal translocation during protein synthesis; contains diphthamide, the unique posttranslationally modified histidine residue specifically ADP-ribosylated by diphtheria toxin; EFT2 has a paralog, EFT1, that arose from the whole genome duplication
YER001W	MNN1	gene	Ser338Thr	Alpha-1,3-mannosyltransferase; integral membrane glycoprotein of the Golgi complex, required for addition of alpha1,3-mannose linkages to N-linked and O-linked oligosaccharides, one of five S. cerevisiae proteins of the MNN1 family
YER097W	YER097W	gene	Cys75Ser	Dubious open reading frame; unlikely to encode a functional protein, based on available experimental and comparative sequence data
YFL068W	YFL068W	gene	Lys129Ile	Putative protein of unknown function
YFL068W	YFL068W	gene	Pro133Ser	Putative protein of unknown function
YFL066C	YFL066C	gene	Gln295Arg	Helicase-like protein encoded within the telomeric Y' element; induced by treatment with 8-methoxypsoralen and UVA irradiation
YHR056C	RSC30	gene	Gly571Asp	Component of the RSC chromatin remodeling complex; non-essential gene required for regulation of ribosomal protein genes and the cell wall/stress response; null mutants are osmosensitive; RSC30 has a paralog, RSC3, that arose from the whole genome duplication
YHR215W	PHO12	gene	Phe108Val	One of three repressible acid phosphatases; glycoprotein that is transported to the cell surface by the secretory pathway; pregulated by phosphate starvation; PHO12 has a paralog, PHO11, that arose from a segmental duplication
YHR216W	IMD2	gene	Val214Ala	Inosine monophosphate dehydrogenase; catalyzes the rate-limiting step in GTP biosynthesis, expression is induced by mycophenolic acid resulting in resistance to the drug, expression is repressed by nutrient limitation; IMD2 has a paralog, YAR073W/YAR075W, that arose from a segmental duplication
YHR219W	YHR219W	gene	Gly381Arg	Putative protein of unknown function with similarity to helicases; located in the telomere region on the right arm of chromosome VIII
YJL225C	YJL225C	gene	Gly1007Arg	Putative Y' element ATP-dependent helicase
YLL067C	YLL067C	gene	Met423Leu	Putative Y' element ATP-dependent helicase
YLL066C	YLL066C	gene	Lys983Thr	Putative Y' element ATP-dependent helicase; YLL066C is not an essential gene
YLL066W-A	YLL066W-A	gene	Phe102Val	Dubious open reading frame; unlikely to encode a functional protein, based on available experimental and comparative sequence data; completely overlaps the uncharacterized ORF YLL066C
YLR081W	GAL2	gene	His392Arg	Galactose permease; required for utilization of galactose; also able to transport glucose
YLR452C	SST2	gene	Glu644Asp	GTPase-activating protein for Gpa1p; regulates desensitization to alpha factor pheromone; also required to prevent receptor-independent signaling of the mating pathway; member of the RGS regulator of G-protein signaling family
YLR463C	YLR463C	gene	Gly110Arg	Dubious open reading frame; unlikely to encode a functional protein, based on available experimental and comparative sequence data; overlaps the uncharacterized ORFs YLR462W and YLR464W
YLR462W	YLR462W	gene	Ala180Thr	Putative protein of unknown function with similarity to helicases; YLR462W is within the telomere on the right arm of chromosome XII
YML117W	NAB6	gene	Phe77Leu	Putative RNA-binding protein; associates with mRNAs encoding cell wall proteins in high-throughput studies; deletion mutants display increased sensitivity to some cell wall disrupting agents; expression negatively regulated by cAMP
YMR205C	PFK2	gene	Lys880Glu	Beta subunit of heterooctameric phosphofructokinase; involved in glycolysis; indispensable for anaerobic growth; activated by fructose-2,6-bisphosphate and AMP; mutation inhibits glucose induction of cell cycle-related genes
YMR323W	ERR3	gene	Gly52Arg	Enolase, a phosphopyruvate hydratase; catalyzes the conversion of 2-phosphoglycerate to phosphoenolpyruvate; complements the growth defect of an ENO1 ENO2 double mutant in glucose
YNL332W	THI12	gene	Met59Arg	Protein involved in synthesis of the thiamine precursor HMP; member of a subtelomeric gene family including THI5, THI11, THI12, and THI13; hydroxymethylpyrimidine is also known as HMP
YNL243W	SLA2	gene	Ser512Phe	Adaptor protein that links actin to clathrin and endocytosis; involved in membrane cytoskeleton assembly and cell polarization; present in the actin cortical patch of the emerging bud tip; dimer in vivo
YNL132W	KRE33	gene	Gly856Val	Protein required for biogenesis of the small ribosomal subunit; heterozygous mutant shows haploinsufficiency in K1 killer toxin resistance; essential gene; NAT10, the human homolog, implicated in several types of cancer and premature aging.
YOR133W	EFT1	gene	Asp247Val	Elongation factor 2 EF-2, also encoded by EFT2; catalyzes ribosomal translocation during protein synthesis; contains diphthamide, the unique posttranslationally modified histidine residue specifically ADP-ribosylated by diphtheria toxin; EFT1 has a paralog, EFT2, that arose from the whole genome duplication
YOR231W	MKK1	gene	Glu222Gln	MAPKK involved in the protein kinase C signaling pathway; involved in control of cell integrity; upon activation by Bck1p phosphorylates downstream target, Slt2p; functionally redundant with Mkk2p; MKK1 has a paralog, MKK2, that arose from the whole genome duplication
YOR231C-A	YOR231C-A	gene	Arg34Gly	Protein of unknown function; identified by gene-trapping, microarray-based expression analysis, and genome-wide homology searching
YPL188W	POS5	gene	Ser180Leu	Mitochondrial NADH kinase; phosphorylates NADH; also phosphorylates NAD+ with lower specificity; required for the response to oxidative stress
YPR156C	TPO3	gene	Lys367Gln	Polyamine transporter of the major facilitator superfamily; member of the 12-spanner drug:H+ antiporter DHA1 family; specific for spermine; localizes to the plasma membrane; TPO3 has a paralog, TPO2, that arose from the whole genome duplication

[truncated: 17 more sheets: Tandem YPD rep2, Tandem YPD overlap, Tandem EtOH rep1, Tandem EtOH rep2, Tandem EtOH overlap, Tandem Gly rep1, Tandem Gly rep2, Tandem Gly overlap, Non-tandem YPD rep1, Non-tandem YPD rep2, Non-tandem YPD overlap, Non-tandem EtOH rep1, Non-tandem EtOH rep2, Non-tandem EtOH overlap, Non-tandem Gly rep1, Non-tandem Gly rep2, Non-tandem Gly overlap]
