# Supplementary material for: Rapid functional and evolutionary changes follow gene duplication in yeast
Source: Proc Biol Sci. 2017 Aug 23;284(1861):20171393. doi: 10.1098/rspb.2017.1393 (PMC5577496; doi:10.1098/rspb.2017.1393)
Supplement: Table S8 [file rspb20171393supp19.xls]

## Sheet: Sheet1
Sample	Term	Name	Ontology	Type	P(raw)	P(corr)
BY4743_YPD_1	GO:0000023	maltose metabolic process	biological_process	Enriched	2.56073e-07	4.19959e-05
BY4743_YPD_1	GO:0016462	pyrophosphatase activity	molecular_function	Enriched	1.3345e-05	0.00218857
BY4743_YPD_1	GO:0009311	oligosaccharide metabolic process	biological_process	Enriched	4.01858e-05	0.00659048
BY4743_YPD_1	GO:0009313	oligosaccharide catabolic process	biological_process	Enriched	6.95224e-05	0.0114017
BY4743_YPD_1	GO:0044275	cellular carbohydrate catabolic process	biological_process	Enriched	0.000300891	0.0493461
BY4743_YPD_1	GO:0046352	disaccharide catabolic process	biological_process	Enriched	5.81151e-05	0.00953088
BY4743_YPD_1	GO:0022804	active transmembrane transporter activity	molecular_function	Enriched	0.000182043	0.029855
BY4743_YPD_1	GO:0008554	sodium-exporting ATPase activity, phosphorylative mechanism	molecular_function	Enriched	6.20923e-05	0.0101831
BY4743_YPD_1	GO:0008556	potassium-transporting ATPase activity	molecular_function	Enriched	4.15138e-05	0.00680827
BY4743_YPD_1	GO:0016787	hydrolase activity	molecular_function	Enriched	9.79205e-07	0.00016059
BY4743_YPD_1	GO:0016817	hydrolase activity, acting on acid anhydrides	molecular_function	Enriched	1.3345e-05	0.00218857
BY4743_YPD_1	GO:0016818	hydrolase activity, acting on acid anhydrides, in phosphorus-containing anhydrides	molecular_function	Enriched	1.3345e-05	0.00218857
BY4743_YPD_1	GO:0004574	oligo-1,6-glucosidase activity	molecular_function	Enriched	0.00020579	0.0337495
BY4743_YPD_1	GO:0090599	alpha-glucosidase activity	molecular_function	Enriched	1.43661e-05	0.00235604
BY4743_YPD_1	GO:0015926	glucosidase activity	molecular_function	Enriched	0.000300891	0.0493461
BY4743_YPD_1	GO:0017111	nucleoside-triphosphatase activity	molecular_function	Enriched	8.41362e-06	0.00137983
BY4743_YPD_1	GO:0035672	oligopeptide transmembrane transport	biological_process	Enriched	0.000123829	0.0203079
BY4743_YPD_1	GO:0005984	disaccharide metabolic process	biological_process	Enriched	9.29951e-06	0.00152512
BY4743_YPD_2	GO:0016843	amine-lyase activity	molecular_function	Enriched	0.00022227	0.0288951
BY4743_YPD_2	GO:0036381	pyridoxal 5'-phosphate synthase (glutamine hydrolysing) activity	molecular_function	Enriched	0.00022227	0.0288951
BY4743_EtOH_1	GO:0016462	pyrophosphatase activity	molecular_function	Enriched	8.99786e-06	0.000917781
BY4743_EtOH_1	GO:0036094	small molecule binding	molecular_function	Enriched	0.000231694	0.0236328
BY4743_EtOH_1	GO:0004386	helicase activity	molecular_function	Enriched	0.000115322	0.0117629
BY4743_EtOH_1	GO:0016787	hydrolase activity	molecular_function	Enriched	0.000117485	0.0119834
BY4743_EtOH_1	GO:0016817	hydrolase activity, acting on acid anhydrides	molecular_function	Enriched	8.99786e-06	0.000917781
BY4743_EtOH_1	GO:0016818	hydrolase activity, acting on acid anhydrides, in phosphorus-containing anhydrides	molecular_function	Enriched	8.99786e-06	0.000917781
BY4743_EtOH_1	GO:0017111	nucleoside-triphosphatase activity	molecular_function	Enriched	5.65245e-06	0.00057655
BY4743_EtOH_2	GO:0016787	hydrolase activity	molecular_function	Enriched	0.000230127	0.0239332
BY4743_EtOH_2	GO:0019003	GDP binding	molecular_function	Enriched	1.24187e-05	0.00129154
BY4743_EtOH_2	GO:0005853	eukaryotic translation elongation factor 1 complex	cellular_component	Enriched	3.7145e-05	0.00386308
BY4743_GLY_1	GO:0019003	GDP binding	molecular_function	Enriched	3.84387e-05	0.00511235
BY4743_GLY_1	GO:0005853	eukaryotic translation elongation factor 1 complex	cellular_component	Enriched	0.000114682	0.0152528
BY4743_GLY_2	GO:0006414	translational elongation	biological_process	Enriched	0.000166772	0.0230146
BY4743_GLY_2	GO:0003746	translation elongation factor activity	molecular_function	Enriched	1.97361e-05	0.00272359
BY4743_GLY_2	GO:0045901	positive regulation of translational elongation	biological_process	Enriched	5.40883e-05	0.00746419
tandem_YPD_1	GO:0000166	nucleotide binding	molecular_function	Enriched	9.19308e-05	0.0190297
tandem_YPD_1	GO:0036094	small molecule binding	molecular_function	Enriched	0.000117726	0.0243692
tandem_YPD_1	GO:1901265	nucleoside phosphate binding	molecular_function	Enriched	9.19308e-05	0.0190297
tandem_YPD_1	GO:0045901	positive regulation of translational elongation	biological_process	Enriched	0.000133323	0.0275979
tandem_YPD_2	GO:0009228	thiamine biosynthetic process	biological_process	Enriched	6.36007e-05	0.013865
tandem_YPD_2	GO:0000023	maltose metabolic process	biological_process	Enriched	6.70807e-07	0.000146236
tandem_YPD_2	GO:0009311	oligosaccharide metabolic process	biological_process	Enriched	0.000102273	0.0222956
tandem_YPD_2	GO:0009313	oligosaccharide catabolic process	biological_process	Enriched	0.000140314	0.0305884
tandem_YPD_2	GO:0005351	sugar:proton symporter activity	molecular_function	Enriched	3.11873e-05	0.00679883
tandem_YPD_2	GO:0005355	glucose transmembrane transporter activity	molecular_function	Enriched	2.7402e-05	0.00597363
tandem_YPD_2	GO:0046323	glucose import	biological_process	Enriched	4.4851e-05	0.00977751
tandem_YPD_2	GO:0046352	disaccharide catabolic process	biological_process	Enriched	0.000117397	0.0255925
tandem_YPD_2	GO:0022804	active transmembrane transporter activity	molecular_function	Enriched	8.74531e-05	0.0190648
tandem_YPD_2	GO:0005402	cation:sugar symporter activity	molecular_function	Enriched	3.11873e-05	0.00679883
tandem_YPD_2	GO:0042364	water-soluble vitamin biosynthetic process	biological_process	Enriched	0.00013357	0.0291182
tandem_YPD_2	GO:0015749	monosaccharide transport	biological_process	Enriched	6.24498e-05	0.0136141
tandem_YPD_2	GO:0015758	glucose transport	biological_process	Enriched	6.24498e-05	0.0136141
tandem_YPD_2	GO:0016787	hydrolase activity	molecular_function	Enriched	0.000211351	0.0460745
tandem_YPD_2	GO:0008614	pyridoxine metabolic process	biological_process	Enriched	1.00226e-05	0.00218493
tandem_YPD_2	GO:0034219	carbohydrate transmembrane transport	biological_process	Enriched	3.98897e-05	0.00869595
tandem_YPD_2	GO:0015795	sorbitol transport	biological_process	Enriched	0.000197596	0.0430759
tandem_YPD_2	GO:0015797	mannitol transport	biological_process	Enriched	0.000197596	0.0430759
tandem_YPD_2	GO:0008643	carbohydrate transport	biological_process	Enriched	0.000171288	0.0373408
tandem_YPD_2	GO:0008645	hexose transport	biological_process	Enriched	6.24498e-05	0.0136141
tandem_YPD_2	GO:0016840	carbon-nitrogen lyase activity	molecular_function	Enriched	5.01724e-05	0.0109376
tandem_YPD_2	GO:0016843	amine-lyase activity	molecular_function	Enriched	3.60829e-06	0.000786606
tandem_YPD_2	GO:0004564	beta-fructofuranosidase activity	molecular_function	Enriched	3.60829e-06	0.000786606
tandem_YPD_2	GO:0004575	sucrose alpha-glucosidase activity	molecular_function	Enriched	3.60829e-06	0.000786606
tandem_YPD_2	GO:0090599	alpha-glucosidase activity	molecular_function	Enriched	2.91783e-05	0.00636087
tandem_YPD_2	GO:0036381	pyridoxal 5'-phosphate synthase (glutamine hydrolysing) activity	molecular_function	Enriched	3.60829e-06	0.000786606
tandem_YPD_2	GO:0035428	hexose transmembrane transport	biological_process	Enriched	3.11873e-05	0.00679883
tandem_YPD_2	GO:0006772	thiamine metabolic process	biological_process	Enriched	0.000117397	0.0255925
tandem_YPD_2	GO:0042723	thiamine-containing compound metabolic process	biological_process	Enriched	0.000140314	0.0305884
tandem_YPD_2	GO:0042724	thiamine-containing compound biosynthetic process	biological_process	Enriched	6.36007e-05	0.013865
tandem_YPD_2	GO:0005886	plasma membrane	cellular_component	Enriched	3.82874e-05	0.00834666
tandem_YPD_2	GO:0015144	carbohydrate transmembrane transporter activity	molecular_function	Enriched	5.61076e-05	0.0122315
tandem_YPD_2	GO:0015145	monosaccharide transmembrane transporter activity	molecular_function	Enriched	2.7402e-05	0.00597363
tandem_YPD_2	GO:0015149	hexose transmembrane transporter activity	molecular_function	Enriched	2.7402e-05	0.00597363
tandem_YPD_2	GO:0042816	vitamin B6 metabolic process	biological_process	Enriched	2.91783e-05	0.00636087
tandem_YPD_2	GO:0042819	vitamin B6 biosynthetic process	biological_process	Enriched	1.00226e-05	0.00218493
tandem_YPD_2	GO:0042822	pyridoxal phosphate metabolic process	biological_process	Enriched	1.49738e-05	0.0032643
tandem_YPD_2	GO:0042823	pyridoxal phosphate biosynthetic process	biological_process	Enriched	1.49738e-05	0.0032643
tandem_YPD_2	GO:0005984	disaccharide metabolic process	biological_process	Enriched	2.39651e-05	0.00522439
tandem_YPD_2	GO:0009110	vitamin biosynthetic process	biological_process	Enriched	0.00013357	0.0291182
tandem_YPD_2	GO:0051119	sugar transmembrane transporter activity	molecular_function	Enriched	3.11873e-05	0.00679883
tandem_YPD_2	GO:1901476	carbohydrate transporter activity	molecular_function	Enriched	5.61076e-05	0.0122315
tandem_YPD_2	GO:0015291	secondary active transmembrane transporter activity	molecular_function	Enriched	4.06399e-05	0.0088595
tandem_YPD_2	GO:0015293	symporter activity	molecular_function	Enriched	0.000145393	0.0316957
tandem_YPD_2	GO:0015294	solute:cation symporter activity	molecular_function	Enriched	8.46219e-05	0.0184476
tandem_YPD_2	GO:0015295	solute:proton symporter activity	molecular_function	Enriched	5.61076e-05	0.0122315
tandem_EtOH_1	GO:0016462	pyrophosphatase activity	molecular_function	Enriched	4.86861e-05	0.00900693
tandem_EtOH_1	GO:0097367	carbohydrate derivative binding	molecular_function	Enriched	1.80068e-06	0.000333125
tandem_EtOH_1	GO:0000166	nucleotide binding	molecular_function	Enriched	2.19875e-07	4.0677e-05
tandem_EtOH_1	GO:0036094	small molecule binding	molecular_function	Enriched	3.30316e-07	6.11085e-05
tandem_EtOH_1	GO:0004386	helicase activity	molecular_function	Enriched	1.21758e-06	0.000225253
tandem_EtOH_1	GO:0005524	ATP binding	molecular_function	Enriched	7.35464e-07	0.000136061
tandem_EtOH_1	GO:0016817	hydrolase activity, acting on acid anhydrides	molecular_function	Enriched	4.86861e-05	0.00900693
tandem_EtOH_1	GO:0016818	hydrolase activity, acting on acid anhydrides, in phosphorus-containing anhydrides	molecular_function	Enriched	4.86861e-05	0.00900693
tandem_EtOH_1	GO:0017076	purine nucleotide binding	molecular_function	Enriched	1.17612e-06	0.000217582
tandem_EtOH_1	GO:1901265	nucleoside phosphate binding	molecular_function	Enriched	2.19875e-07	4.0677e-05
tandem_EtOH_1	GO:0017111	nucleoside-triphosphatase activity	molecular_function	Enriched	2.90926e-05	0.00538213
tandem_EtOH_1	GO:0032549	ribonucleoside binding	molecular_function	Enriched	1.10527e-06	0.000204476
tandem_EtOH_1	GO:0032550	purine ribonucleoside binding	molecular_function	Enriched	1.03834e-06	0.000192092
tandem_EtOH_1	GO:0032553	ribonucleotide binding	molecular_function	Enriched	1.50307e-06	0.000278068
tandem_EtOH_1	GO:0032555	purine ribonucleotide binding	molecular_function	Enriched	1.06021e-06	0.000196139
tandem_EtOH_1	GO:0032559	adenyl ribonucleotide binding	molecular_function	Enriched	7.5257e-07	0.000139225
tandem_EtOH_1	GO:0035639	purine ribonucleoside triphosphate binding	molecular_function	Enriched	1.03834e-06	0.000192092
tandem_EtOH_1	GO:0001882	nucleoside binding	molecular_function	Enriched	1.12843e-06	0.00020876
tandem_EtOH_1	GO:0030554	adenyl nucleotide binding	molecular_function	Enriched	8.24749e-07	0.000152579
tandem_EtOH_1	GO:0001883	purine nucleoside binding	molecular_function	Enriched	1.03834e-06	0.000192092
tandem_EtOH_2	GO:0006312	mitotic recombination	biological_process	Enriched	0.000137483	0.0299714
tandem_EtOH_2	GO:0005351	sugar:proton symporter activity	molecular_function	Enriched	3.50759e-05	0.00764654
tandem_EtOH_2	GO:0005355	glucose transmembrane transporter activity	molecular_function	Enriched	3.08228e-05	0.00671936
tandem_EtOH_2	GO:0046323	glucose import	biological_process	Enriched	5.04224e-05	0.0109921
tandem_EtOH_2	GO:0005402	cation:sugar symporter activity	molecular_function	Enriched	3.50759e-05	0.00764654
tandem_EtOH_2	GO:0004386	helicase activity	molecular_function	Enriched	4.59124e-05	0.0100089
tandem_EtOH_2	GO:0015749	monosaccharide transport	biological_process	Enriched	7.01785e-05	0.0152989
tandem_EtOH_2	GO:0015758	glucose transport	biological_process	Enriched	7.01785e-05	0.0152989
tandem_EtOH_2	GO:0034219	carbohydrate transmembrane transport	biological_process	Enriched	4.4851e-05	0.00977751
tandem_EtOH_2	GO:0015795	sorbitol transport	biological_process	Enriched	0.000209523	0.045676
tandem_EtOH_2	GO:0015797	mannitol transport	biological_process	Enriched	0.000209523	0.045676
tandem_EtOH_2	GO:0008643	carbohydrate transport	biological_process	Enriched	0.000192196	0.0418988
tandem_EtOH_2	GO:0008645	hexose transport	biological_process	Enriched	7.01785e-05	0.0152989
tandem_EtOH_2	GO:0003678	DNA helicase activity	molecular_function	Enriched	0.000114852	0.0250377
tandem_EtOH_2	GO:0035428	hexose transmembrane transport	biological_process	Enriched	3.50759e-05	0.00764654
tandem_EtOH_2	GO:0000722	telomere maintenance via recombination	biological_process	Enriched	3.50759e-05	0.00764654
tandem_EtOH_2	GO:0015144	carbohydrate transmembrane transporter activity	molecular_function	Enriched	6.306e-05	0.0137471
tandem_EtOH_2	GO:0015145	monosaccharide transmembrane transporter activity	molecular_function	Enriched	3.08228e-05	0.00671936
tandem_EtOH_2	GO:0015149	hexose transmembrane transporter activity	molecular_function	Enriched	3.08228e-05	0.00671936
tandem_EtOH_2	GO:0045901	positive regulation of translational elongation	biological_process	Enriched	0.000209523	0.045676
tandem_EtOH_2	GO:0051119	sugar transmembrane transporter activity	molecular_function	Enriched	3.50759e-05	0.00764654
tandem_EtOH_2	GO:1901476	carbohydrate transporter activity	molecular_function	Enriched	6.306e-05	0.0137471
tandem_EtOH_2	GO:0015293	symporter activity	molecular_function	Enriched	0.000163185	0.0355743
tandem_EtOH_2	GO:0015294	solute:cation symporter activity	molecular_function	Enriched	9.50553e-05	0.0207221
tandem_EtOH_2	GO:0015295	solute:proton symporter activity	molecular_function	Enriched	6.306e-05	0.0137471
tandem_GLY_1	GO:0008556	potassium-transporting ATPase activity	molecular_function	Enriched	0.000106801	0.0367394
tandem_GLY_2	GO:0005351	sugar:proton symporter activity	molecular_function	Enriched	3.93084e-05	0.00951262
tandem_GLY_2	GO:0005355	glucose transmembrane transporter activity	molecular_function	Enriched	3.45468e-05	0.00836033
tandem_GLY_2	GO:0046323	glucose import	biological_process	Enriched	5.64834e-05	0.013669
tandem_GLY_2	GO:0005402	cation:sugar symporter activity	molecular_function	Enriched	3.93084e-05	0.00951262
tandem_GLY_2	GO:0015749	monosaccharide transport	biological_process	Enriched	7.85819e-05	0.0190168
tandem_GLY_2	GO:0015758	glucose transport	biological_process	Enriched	7.85819e-05	0.0190168
tandem_GLY_2	GO:0034219	carbohydrate transmembrane transport	biological_process	Enriched	5.02492e-05	0.0121603
tandem_GLY_2	GO:0008645	hexose transport	biological_process	Enriched	7.85819e-05	0.0190168
tandem_GLY_2	GO:0035428	hexose transmembrane transport	biological_process	Enriched	3.93084e-05	0.00951262
tandem_GLY_2	GO:0015144	carbohydrate transmembrane transporter activity	molecular_function	Enriched	7.06208e-05	0.0170902
tandem_GLY_2	GO:0015145	monosaccharide transmembrane transporter activity	molecular_function	Enriched	3.45468e-05	0.00836033
tandem_GLY_2	GO:0015149	hexose transmembrane transporter activity	molecular_function	Enriched	3.45468e-05	0.00836033
tandem_GLY_2	GO:0051119	sugar transmembrane transporter activity	molecular_function	Enriched	3.93084e-05	0.00951262
tandem_GLY_2	GO:1901476	carbohydrate transporter activity	molecular_function	Enriched	7.06208e-05	0.0170902
tandem_GLY_2	GO:0015293	symporter activity	molecular_function	Enriched	0.0001825	0.0441651
tandem_GLY_2	GO:0015294	solute:cation symporter activity	molecular_function	Enriched	0.000106394	0.0257473
tandem_GLY_2	GO:0015295	solute:proton symporter activity	molecular_function	Enriched	7.06208e-05	0.0170902
non-tandem_YPD_1	GO:0045901	positive regulation of translational elongation	biological_process	Enriched	8.15878e-05	0.00970894
non-tandem_YPD_2	GO:0000166	nucleotide binding	molecular_function	Enriched	0.000123458	0.0304941
non-tandem_YPD_2	GO:1901265	nucleoside phosphate binding	molecular_function	Enriched	0.000123458	0.0304941
non-tandem_YPD_2	GO:0036094	small molecule binding	molecular_function	Enriched	0.000161848	0.0399765
non-tandem_EtOH_2	GO:0016462	pyrophosphatase activity	molecular_function	Enriched	6.33665e-07	0.00012103
non-tandem_EtOH_2	GO:0097367	carbohydrate derivative binding	molecular_function	Enriched	4.7452e-05	0.00906334
non-tandem_EtOH_2	GO:0000166	nucleotide binding	molecular_function	Enriched	8.37098e-05	0.0159886
non-tandem_EtOH_2	GO:0036094	small molecule binding	molecular_function	Enriched	0.00011016	0.0210405
non-tandem_EtOH_2	GO:0004386	helicase activity	molecular_function	Enriched	3.50559e-06	0.000669567
non-tandem_EtOH_2	GO:0016787	hydrolase activity	molecular_function	Enriched	1.71198e-05	0.00326987
non-tandem_EtOH_2	GO:0005524	ATP binding	molecular_function	Enriched	0.000164846	0.0314855
non-tandem_EtOH_2	GO:0016817	hydrolase activity, acting on acid anhydrides	molecular_function	Enriched	6.33665e-07	0.00012103
non-tandem_EtOH_2	GO:0016818	hydrolase activity, acting on acid anhydrides, in phosphorus-containing anhydrides	molecular_function	Enriched	6.33665e-07	0.00012103
non-tandem_EtOH_2	GO:0003678	DNA helicase activity	molecular_function	Enriched	0.000114852	0.0219367
non-tandem_EtOH_2	GO:0003746	translation elongation factor activity	molecular_function	Enriched	0.000153171	0.0292557
non-tandem_EtOH_2	GO:0017076	purine nucleotide binding	molecular_function	Enriched	3.42557e-05	0.00654284
non-tandem_EtOH_2	GO:1901265	nucleoside phosphate binding	molecular_function	Enriched	8.37098e-05	0.0159886
non-tandem_EtOH_2	GO:0017111	nucleoside-triphosphatase activity	molecular_function	Enriched	3.47613e-07	6.63942e-05
non-tandem_EtOH_2	GO:0032549	ribonucleoside binding	molecular_function	Enriched	3.26652e-05	0.00623906
non-tandem_EtOH_2	GO:0032550	purine ribonucleoside binding	molecular_function	Enriched	3.11407e-05	0.00594788
non-tandem_EtOH_2	GO:0032553	ribonucleotide binding	molecular_function	Enriched	4.13274e-05	0.00789353
non-tandem_EtOH_2	GO:0032555	purine ribonucleotide binding	molecular_function	Enriched	3.16417e-05	0.00604357
non-tandem_EtOH_2	GO:0032559	adenyl ribonucleotide binding	molecular_function	Enriched	0.000167414	0.0319762
non-tandem_EtOH_2	GO:0035639	purine ribonucleoside triphosphate binding	molecular_function	Enriched	3.11407e-05	0.00594788
non-tandem_EtOH_2	GO:0045901	positive regulation of translational elongation	biological_process	Enriched	0.000209523	0.0400189
non-tandem_EtOH_2	GO:0001882	nucleoside binding	molecular_function	Enriched	3.31879e-05	0.0063389
non-tandem_EtOH_2	GO:0001883	purine nucleoside binding	molecular_function	Enriched	3.11407e-05	0.00594788
non-tandem_EtOH_2	GO:0030554	adenyl nucleotide binding	molecular_function	Enriched	0.00017804	0.0340056
non-tandem_GLY_2	GO:0016462	pyrophosphatase activity	molecular_function	Enriched	0.000116514	0.026099
non-tandem_GLY_2	GO:0022804	active transmembrane transporter activity	molecular_function	Enriched	3.37663e-05	0.00756366
non-tandem_GLY_2	GO:0008554	sodium-exporting ATPase activity, phosphorylative mechanism	molecular_function	Enriched	0.000137777	0.0308619
non-tandem_GLY_2	GO:0016817	hydrolase activity, acting on acid anhydrides	molecular_function	Enriched	0.000116514	0.026099
non-tandem_GLY_2	GO:0016818	hydrolase activity, acting on acid anhydrides, in phosphorus-containing anhydrides	molecular_function	Enriched	0.000116514	0.026099
non-tandem_GLY_2	GO:0008645	hexose transport	biological_process	Enriched	0.000119656	0.026803
non-tandem_GLY_2	GO:0035428	hexose transmembrane transport	biological_process	Enriched	6.00521e-05	0.0134517
non-tandem_GLY_2	GO:0017076	purine nucleotide binding	molecular_function	Enriched	0.000188645	0.0422564
non-tandem_GLY_2	GO:0015144	carbohydrate transmembrane transporter activity	molecular_function	Enriched	0.000107593	0.0241008
non-tandem_GLY_2	GO:0035639	purine ribonucleoside triphosphate binding	molecular_function	Enriched	0.000172395	0.0386165
non-tandem_GLY_2	GO:1901476	carbohydrate transporter activity	molecular_function	Enriched	0.000107593	0.0241008
non-tandem_GLY_2	GO:0015294	solute:cation symporter activity	molecular_function	Enriched	0.000161739	0.0362296
non-tandem_GLY_2	GO:0015295	solute:proton symporter activity	molecular_function	Enriched	0.000107593	0.0241008
non-tandem_GLY_2	GO:0005351	sugar:proton symporter activity	molecular_function	Enriched	6.00521e-05	0.0134517
non-tandem_GLY_2	GO:0046323	glucose import	biological_process	Enriched	8.61487e-05	0.0192973
non-tandem_GLY_2	GO:0005402	cation:sugar symporter activity	molecular_function	Enriched	6.00521e-05	0.0134517
non-tandem_GLY_2	GO:0015749	monosaccharide transport	biological_process	Enriched	0.000119656	0.026803
non-tandem_GLY_2	GO:0015758	glucose transport	biological_process	Enriched	0.000119656	0.026803
non-tandem_GLY_2	GO:0005524	ATP binding	molecular_function	Enriched	0.000164385	0.0368222
non-tandem_GLY_2	GO:0034219	carbohydrate transmembrane transport	biological_process	Enriched	7.66823e-05	0.0171768
non-tandem_GLY_2	GO:0005887	integral component of plasma membrane	cellular_component	Enriched	0.000127972	0.0286657
non-tandem_GLY_2	GO:1902341	xylitol transport	biological_process	Enriched	9.2253e-05	0.0206647
non-tandem_GLY_2	GO:0032549	ribonucleoside binding	molecular_function	Enriched	0.00018036	0.0404006
non-tandem_GLY_2	GO:0032550	purine ribonucleoside binding	molecular_function	Enriched	0.000172395	0.0386165
non-tandem_GLY_2	GO:0032555	purine ribonucleotide binding	molecular_function	Enriched	0.000175015	0.0392034
non-tandem_GLY_2	GO:0032559	adenyl ribonucleotide binding	molecular_function	Enriched	0.000167099	0.0374303
non-tandem_GLY_2	GO:0001882	nucleoside binding	molecular_function	Enriched	0.000183085	0.0410111
non-tandem_GLY_2	GO:0030554	adenyl nucleotide binding	molecular_function	Enriched	0.000178352	0.039951
non-tandem_GLY_2	GO:0001883	purine nucleoside binding	molecular_function	Enriched	0.000172395	0.0386165
non-tandem_GLY_2	GO:0051119	sugar transmembrane transporter activity	molecular_function	Enriched	6.00521e-05	0.0134517
